# Supplementary material for: A rare case of Colistin-resistant Salmonella Enteritidis meningitis in an HIV-seropositive patient
Source: BMC Infect Dis. 2019 Sep 14;19:806. doi: 10.1186/s12879-019-4391-7 (PMC6744686; doi:10.1186/s12879-019-4391-7)
Supplement: Supplementary file 2 — Metadata of isolates used for phylogenetic tree Fig. 2A (XLSX 545 kb) [file 12879_2019_4391_MOESM2_ESM.xlsx]

## Sheet: patric3_query
Genome ID	Genome Name	Organism Name	NCBI Taxon ID	Genome Status	Strain	Serovar	Biovar	Pathovar	MLST	Other Typing	Culture Collection	Type Strain	Completion Date	Publication	BioProject Accession	BioSample Accession	Assembly Accession	SRA Accession	GenBank Accessions	RefSeq Accessions	Sequencing Centers	Sequencing Status	Sequencing Platform	Sequencing Depth	Assembly Method	Chromosomes	Plasmids	Contigs	Genome Length	GC Content	PATRIC CDS	RefSeq CDS	Isolation Site	Isolation Source	Isolation Comments	Collection Date	Isolation Country	Geographic Location	Latitude	Longitude	Altitude	Depth	Other Environmental	Host Name	Host Gender	Host Age	Host Health	Body Sample Site	Body Sample Subsite
1079475.3	Salmonella enterica subsp. enterica serovar Enteritidis str. 81-2625	Salmonella enterica subsp. enterica serovar Enteritidis str. 81-2625	1079475	WGS	81-2625	serovar Enteritidis			MLST.Salmonella_enterica.11				2012-12-31T00:00:00Z		PRJNA72649	SAMN01041147	GCA_000330465.1	SRR518797	ALIB00000000	-	FDA	WGS	454	13.2x				110	4695483	52.11	4758	4519		clinical		1981	United States	USA: New Mexico						Human, Homo sapiens
1079476.3	Salmonella enterica subsp. enterica serovar Enteritidis str. 62-1976	Salmonella enterica subsp. enterica serovar Enteritidis str. 62-1976	1079476	WGS	62-1976	serovar Enteritidis			MLST.Salmonella_enterica.11				2012-12-31T00:00:00Z		PRJNA72651	SAMN01041113	GCA_000330565.1	SRR518857	ALIC00000000	-	FDA	WGS	454	16.3x				57	4693707	52.13	4736	4479		clinical		1962	United States	USA: Massachusetts						Human, Homo sapiens
1090945.3	Salmonella enterica subsp. enterica serovar Enteritidis str. 50-3079	Salmonella enterica subsp. enterica serovar Enteritidis str. 50-3079	1090945	WGS	50-3079	serovar Enteritidis			MLST.Salmonella_enterica.11				2012-07-18T00:00:00Z		PRJNA73685	SAMN01041094	GCA_000280455.1	SRR518824	ALFB00000000	-	FDA	WGS	454	18.2x	Newbler v. 2.6			45	4692433	52	4726	4471		clinical		1950								Human, Homo sapiens
1116476.3	Salmonella enterica subsp. enterica serovar Enteritidis str. 58-6482	Salmonella enterica subsp. enterica serovar Enteritidis str. 58-6482	1116476	WGS	58-6482	serovar Enteritidis			MLST.Salmonella_enterica.136				2012-07-18T00:00:00Z		PRJNA77695	SAMN01041104	GCA_000280475.1	SRR518825	ALFC00000000	-	FDA	WGS	454	20.2x	Newbler v. 2.6			46	4702429	52.1	4772	4453		clinical		1958								Human, Homo sapiens
1116477.3	Salmonella enterica subsp. enterica serovar Enteritidis str. 53-407	Salmonella enterica subsp. enterica serovar Enteritidis str. 53-407	1116477	WGS	53-407	serovar Enteritidis			MLST.Salmonella_enterica.11				2012-12-31T00:00:00Z		PRJNA77693	SAMN01041096	GCA_000330585.1	SRR518796	ALID00000000	-	FDA	WGS	454	17.9x				62	4658850	52.14	4699	4457		clinical		1953	United States	USA: Ohio						Human, Homo sapiens
1173817.3	Salmonella enterica subsp. enterica serovar Enteritidis str. 3402	Salmonella enterica subsp. enterica serovar Enteritidis str. 3402	1173817	WGS	3402	serovar Enteritidis			MLST.Salmonella_enterica.654				2013-12-10T00:00:00Z		PRJNA161365	SAMN01813925	GCA_000505105.1		AYVI00000000	-	FDA	WGS	Illumina MiSeq	22x	Velvet v. 1.2.09			191	4912750	52.1	4978	4788		cow feces		2002								Cow, Bos taurus
1244111.3	Salmonella enterica subsp. enterica serovar Enteritidis str. EC20110357		1244111	Complete	enteritidis	serovar enteritidis			MLST.Salmonella_enterica.11				2014-04-01T00:00:00Z	24786953	PRJNA219482	SAMN02384162	GCA_000623355.1	SRR1183738,SRR1183972	CP007261.1	NZ_CP007261.1	LFZ		454; Illumina	>100x	MIRA v. 4.0	1		1	4678418	52.2	4578	4333		Human-Sporadic		2003	Canada	Canada: Alberta						Human, Homo sapiens
1244113.3	Salmonella enterica subsp. enterica serovar Enteritidis str. EC20110359		1244113	Complete	enteritidis	serovar enteritidis			MLST.Salmonella_enterica.11				2014-04-01T00:00:00Z	24786953	PRJNA219482	SAMN02384164	GCA_000623315.1	SRR1183740,SRR1183974	CP007259.1	NZ_CP007259.1	LFZ		454; Illumina	>100x	MIRA v. 4.0	1		1	4711474	52.2	4615	4371		Human-Sporadic		2004	Canada	Canada: Alberta						Human, Homo sapiens
1244118.3	Salmonella enterica subsp. enterica serovar Enteritidis str. EC20110360		1244118	Complete	enteritidis	serovar enteritidis			MLST.Salmonella_enterica.11				2014-04-01T00:00:00Z	24786953	PRJNA219482	SAMN02384166	GCA_000623295.1	SRR1183742,SRR1183976	CP007258.1	NZ_CP007258.1	LFZ		454; Illumina	>100x	MIRA v. 4.0	1		1	4678618	52.2	4579	4326		Human-Sporadic		2004	Canada	Canada: Alberta						Human, Homo sapiens
1412452.3	Salmonella enterica subsp. enterica serovar Enteritidis str. SA19992322		1412452	Complete	enteritidis	serovar enteritidis			MLST.Salmonella_enterica.11				2014-04-01T00:00:00Z	24786953	PRJNA219482	SAMN02384169	GCA_000623455.1	SRR1183745	CP007291.1	-	LFZ		Illumina		MIRA v. 4.0	1		1	4685855	52.1	4599	4327		Human-Stool		1998	Canada	Canada: Quebec						Human, Homo sapiens
149539.1407	Salmonella enterica subsp. enterica serovar Enteritidis strain 6782		149539	WGS	6782	Enteritidis			MLST.Salmonella_enterica.11				2018-01-30T00:00:00Z		PRJNA291415	SAMN03837471	GCA_002906965.1		LJXF01000000		UC Berkeley		Illumina MiSeq	29.0x	Velvet v. 1.2.10			23	4653325	52.1353	4711	4378				1997	United States	USA: California						Human, Homo sapiens
149539.1408	Salmonella enterica subsp. enterica serovar Enteritidis strain 8743		149539	WGS	8743	Enteritidis			MLST.Salmonella_enterica.11				2018-01-30T00:00:00Z		PRJNA291415	SAMN03837473	GCA_002906985.1		LJXD01000000		UC Berkeley		Illumina MiSeq	22.0x	Velvet v. 1.2.10			50	4729909	52.1381	4838	4457				1996	United States	USA: California						Human, Homo sapiens
149539.1413	Salmonella enterica subsp. enterica serovar Enteritidis strain 8464		149539	WGS	8464	Enteritidis			MLST.Salmonella_enterica.11				2018-01-30T00:00:00Z		PRJNA291415	SAMN03837472	GCA_002909015.1		LJXE01000000		UC Berkeley		Illumina MiSeq	30.0x	Velvet v. 1.2.10		2	22	4712680	52.1312	4816	4448				1997	United States	USA: California						Human, Homo sapiens
149539.1416	Salmonella enterica subsp. enterica serovar Enteritidis strain 10871		149539	WGS	10871	Enteritidis			MLST.Salmonella_enterica.11				2018-02-02T00:00:00Z		PRJNA291415	SAMN03837474	GCA_002914455.1		LJXC01000000		UC Berkeley		Illumina MiSeq	28.0x	Velvet v. 1.2.10			17	4739730	52.1613	4816	4446				1996	United States	USA: California						Human, Homo sapiens
149539.1418	Salmonella enterica subsp. enterica serovar Enteritidis strain SE86		149539	Complete	SE86	Enteritidis			MLST.Salmonella_enterica.11				2018-03-08T00:00:00Z		PRJNA371723	SAMN06311389	GCA_002982095.1		CP019681		Universidade Federal do Rio Grande do Sul		Illumina MiSeq	79.0x	SPAdes v. 3.9	1		1	4685718	52.1671	4815	4615				12-Oct-2001	Brazil	Brazil: Rio Grande do Sul						poultry
149539.1420	Salmonella enterica subsp. enterica serovar Enteritidis strain CFSAN063785		149539	WGS	CFSAN063785	Enteritidis			MLST.Salmonella_enterica.11				2018-04-23T00:00:00Z		PRJNA186035	SAMN06921771	GCA_003067665.1		QBHS01000000		Center for Food Safety and Applied Nutrition		Illumina MiSeq	62x	SPAdes v. 3.11.0			31	4749348	52.0675	4989	4793		intestine		1997-03-20	United States	USA: PA						Mouse, Mus musculus
149539.1421	Salmonella enterica subsp. enterica serovar Enteritidis strain CFSAN063783		149539	WGS	CFSAN063783	Enteritidis			MLST.Salmonella_enterica.11				2018-04-23T00:00:00Z		PRJNA186035	SAMN06921773	GCA_003067645.1		QBHT01000000		Center for Food Safety and Applied Nutrition		Illumina MiSeq	58x	SPAdes v. 3.11.0			33	4733315	52.0566	4979	4780		intestine		1996-11-14	United States	USA: PA						Mouse, Mus musculus
149539.1422	Salmonella enterica subsp. enterica serovar Enteritidis strain CFSAN063797		149539	WGS	CFSAN063797	Enteritidis			MLST.Salmonella_enterica.11				2018-04-23T00:00:00Z		PRJNA186035	SAMN06921759	GCA_003067625.1		QBHR01000000		Center for Food Safety and Applied Nutrition		Illumina MiSeq	72x	SPAdes v. 3.11.0			31	4733756	52.0562	4974	4780		spleen		1995-08-05	United States	USA: PA						Mouse, Mus musculus
149539.1423	Salmonella enterica subsp. enterica serovar Enteritidis strain CFSAN063805		149539	WGS	CFSAN063805	Enteritidis			MLST.Salmonella_enterica.11				2018-04-23T00:00:00Z		PRJNA186035	SAMN06921751	GCA_003067575.1		QBHO01000000		Center for Food Safety and Applied Nutrition		Illumina MiSeq	23x	SPAdes v. 3.11.0			54	4732192	52.0603	4988	4787		intestine		1995-08-10	United States	USA: PA						Mouse, Mus musculus
149539.1425	Salmonella enterica subsp. enterica serovar Enteritidis strain CFSAN063802		149539	WGS	CFSAN063802	Enteritidis			MLST.Salmonella_enterica.11				2018-04-23T00:00:00Z		PRJNA186035	SAMN06921754	GCA_003067565.1		QBHP01000000		Center for Food Safety and Applied Nutrition		Illumina MiSeq	27x	SPAdes v. 3.11.0			48	4731824	52.059	4975	4788		intestine		1995-08-10	United States	USA: PA						Mouse, Mus musculus
149539.1428	Salmonella enterica subsp. enterica serovar Enteritidis strain RM4283		149539	Complete	RM4283	Enteritidis			MLST.Salmonella_enterica.11				2018-06-04T00:00:00Z		PRJNA443261	SAMN08768800	GCA_003184325.1		CP028157,CP028156,CP028155		United States Department of Agriculture, Agricultural Research Service		PacBio; Illumina MiSeq	195.0x	HGAP v.3 as available in the SMRT	1	2	3	4785531	52.0072	5008	4799		feces	isolated from a patient in British Columbia during the 2001 outbreak associated with consumption of raw almonds	Apr-2001	Canada	Canada: Vancouver						Human, Homo sapiens			gasteroenteritis
149539.1430	Salmonella enterica subsp. enterica serovar Enteritidis strain UGA16		149539	WGS	UGA16	Enteritidis			MLST.Salmonella_enterica.11				2018-08-06T00:00:00Z		PRJNA387953	SAMN07164055	GCA_003357105.1		NHTP01000000		Los Alamos National Laboratory		Illumina HiSeq	389x	Velvet v. 1.2.08			25	4701989	52.138	4909	4733		blood		2003	Kenya	Kenya						Human, Homo sapiens			gastroenteritis
149539.1431	Salmonella enterica subsp. enterica serovar Enteritidis strain UGA18		149539	WGS	UGA18	Enteritidis			MLST.Salmonella_enterica.11				2018-08-06T00:00:00Z		PRJNA387953	SAMN07164056	GCA_003357125.1		NHTO01000000		Los Alamos National Laboratory		Illumina HiSeq	389x	Velvet v. 1.2.08			36	4866685	52.1974	5167	4974		blood		2003	Kenya	Kenya						Human, Homo sapiens			gastroenteritis
149539.1433	Salmonella enterica subsp. enterica serovar Enteritidis strain CFSAN063798		149539	WGS	CFSAN063798	Enteritidis			MLST.Salmonella_enterica.11				2018-08-28T00:00:00Z		PRJNA186035	SAMN06921758	GCA_003430885.1		QVVK01000000		Center for Food Safety and Applied Nutrition		Illumina MiSeq	26x	SPAdes v. 3.11.0			45	4733310	52.0529	4978	4791		spleen		1995-08-05	United States	USA: PA						Mouse, Mus musculus
149539.1434	Salmonella enterica subsp. enterica serovar Enteritidis strain CFSAN063800		149539	WGS	CFSAN063800	Enteritidis			MLST.Salmonella_enterica.11				2018-08-28T00:00:00Z		PRJNA186035	SAMN06921756	GCA_003430895.1		QVVJ01000000		Center for Food Safety and Applied Nutrition		Illumina MiSeq	44x	SPAdes v. 3.11.0			36	4733285	52.0596	4974	4782		spleen		1995-08-05	United States	USA: PA						Mouse, Mus musculus
149539.1435	Salmonella enterica subsp. enterica serovar Enteritidis strain CFSAN063796		149539	WGS	CFSAN063796	Enteritidis			MLST.Salmonella_enterica.11				2018-08-28T00:00:00Z		PRJNA186035	SAMN06921760	GCA_003430925.1		QVVL01000000		Center for Food Safety and Applied Nutrition		Illumina MiSeq	74x	SPAdes v. 3.11.0			31	4732567	52.0576	4968	4776		spleen		1995-08-05	United States	USA: PA						Mouse, Mus musculus
149539.1436	Salmonella enterica subsp. enterica serovar Enteritidis strain CFSAN063801		149539	WGS	CFSAN063801	Enteritidis			MLST.Salmonella_enterica.11				2018-08-28T00:00:00Z		PRJNA186035	SAMN06921755	GCA_003430935.1		QVVI01000000		Center for Food Safety and Applied Nutrition		Illumina MiSeq	28x	SPAdes v. 3.11.0			39	4733374	52.0564	4968	4787		spleen		1995-08-05	United States	USA: PA						Mouse, Mus musculus
149539.1437	Salmonella enterica subsp. enterica serovar Enteritidis strain CFSAN063795		149539	WGS	CFSAN063795	Enteritidis			MLST.Salmonella_enterica.11				2018-08-28T00:00:00Z		PRJNA186035	SAMN06921761	GCA_003430965.1		QVVM01000000		Center for Food Safety and Applied Nutrition		Illumina MiSeq	101x	SPAdes v. 3.11.0			34	4737418	52.0537	4973	4793		spleen		1995-08-05	United States	USA: PA						Mouse, Mus musculus
149539.1438	Salmonella enterica subsp. enterica serovar Enteritidis strain CFSAN063794		149539	WGS	CFSAN063794	Enteritidis			MLST.Salmonella_enterica.11				2018-08-28T00:00:00Z		PRJNA186035	SAMN06921762	GCA_003430975.1		QVVN01000000		Center for Food Safety and Applied Nutrition		Illumina MiSeq	59x	SPAdes v. SPAdes version: 3.11.0			33	4734432	52.0566	4976	4790		spleen		1995-08-05	United States	USA: PA						Mouse, Mus musculus
149539.1439	Salmonella enterica subsp. enterica serovar Enteritidis strain CFSAN063793		149539	WGS	CFSAN063793	Enteritidis			MLST.Salmonella_enterica.11				2018-08-28T00:00:00Z		PRJNA186035	SAMN06921763	GCA_003431005.1		QVVO01000000		Center for Food Safety and Applied Nutrition		Illumina MiSeq	38x	SPAdes v. 3.11.0			30	4734129	52.0554	4975	4785		spleen		1995-08-05	United States	USA: PA						Mouse, Mus musculus
149539.1440	Salmonella enterica subsp. enterica serovar Enteritidis strain CFSAN063792		149539	WGS	CFSAN063792	Enteritidis			MLST.Salmonella_enterica.11				2018-08-28T00:00:00Z		PRJNA186035	SAMN06921764	GCA_003431025.1		QVVP01000000		Center for Food Safety and Applied Nutrition		Illumina MiSeq	46x	SPAdes v. 3.11.0			35	4786650	51.9645	5065	4859		spleen		1998-07-02	United States	USA: PA						Mouse, Mus musculus
149539.1441	Salmonella enterica subsp. enterica serovar Enteritidis strain CFSAN063791		149539	WGS	CFSAN063791	Enteritidis			MLST.Salmonella_enterica.11				2018-08-28T00:00:00Z		PRJNA186035	SAMN06921765	GCA_003431045.1		QVVQ01000000		Center for Food Safety and Applied Nutrition		Illumina MiSeq	38x	SPAdes v. 3.11.0			31	4700789	52.139	4915	4744		spleen		1998-07-02	United States	USA: PA						Mouse, Mus musculus
149539.1442	Salmonella enterica subsp. enterica serovar Enteritidis strain CFSAN063790		149539	WGS	CFSAN063790	Enteritidis			MLST.Salmonella_enterica.11				2018-08-28T00:00:00Z		PRJNA186035	SAMN06921766	GCA_003431055.1		QVVR01000000		Center for Food Safety and Applied Nutrition		Illumina MiSeq	32x	SPAdes v. 3.11.0			709	5178205	51.0302	5847	5625		intestine		1998-02-07	United States	USA: PA						Mouse, Mus musculus
149539.1443	Salmonella enterica subsp. enterica serovar Enteritidis strain CFSAN063789		149539	WGS	CFSAN063789	Enteritidis			MLST.Salmonella_enterica.11				2018-08-28T00:00:00Z		PRJNA186035	SAMN06921767	GCA_003431065.1		QVVS01000000		Center for Food Safety and Applied Nutrition		Illumina MiSeq	37x	SPAdes v. 3.11.0			30	4701505	52.1405	4914	4740		spleen		1998-02-07	United States	USA: PA						Mouse, Mus musculus
149539.1444	Salmonella enterica subsp. enterica serovar Enteritidis strain CFSAN063788		149539	WGS	CFSAN063788	Enteritidis			MLST.Salmonella_enterica.11				2018-08-28T00:00:00Z		PRJNA186035	SAMN06921768	GCA_003431095.1		QVVT01000000		Center for Food Safety and Applied Nutrition		Illumina MiSeq	47x	SPAdes v. 3.11.0			27	4699841	52.1406	4914	4740		spleen		1997-12-07	United States	USA: PA						Mouse, Mus musculus
149539.1445	Salmonella enterica subsp. enterica serovar Enteritidis strain CFSAN063787		149539	WGS	CFSAN063787	Enteritidis			MLST.Salmonella_enterica.11				2018-08-28T00:00:00Z		PRJNA186035	SAMN06921769	GCA_003431115.1		QVVU01000000		Center for Food Safety and Applied Nutrition		Illumina MiSeq	49x	SPAdes v. 3.11.0			36	4791581	52.0487	5058	4860		intestine		1997-03-20	United States	USA: PA						Mouse, Mus musculus
149539.1447	Salmonella enterica subsp. enterica serovar Enteritidis strain CFSAN063784		149539	WGS	CFSAN063784	Enteritidis			MLST.Salmonella_enterica.11				2018-08-28T00:00:00Z		PRJNA186035	SAMN06921772	GCA_003431175.1		QVVW01000000		Center for Food Safety and Applied Nutrition		Illumina MiSeq	56x	SPAdes v. 3.11.0			41	4787167	52.043	5061	4855		intestine		1997-03-20	United States	USA: PA						Mouse, Mus musculus
149539.1448	Salmonella enterica subsp. enterica serovar Enteritidis strain CFSAN063781		149539	WGS	CFSAN063781	Enteritidis			MLST.Salmonella_enterica.11				2018-08-28T00:00:00Z		PRJNA186035	SAMN06921749	GCA_003431195.1		QVVX01000000		Center for Food Safety and Applied Nutrition		Illumina MiSeq	134x	SPAdes v. 3.11.0			73	4760924	52.0412	5036	4836		spleen		1996-11-14	United States	USA: PA						Mouse, Mus musculus
149539.1449	Salmonella enterica subsp. enterica serovar Enteritidis strain CFSAN063780		149539	WGS	CFSAN063780	Enteritidis			MLST.Salmonella_enterica.11				2018-08-28T00:00:00Z		PRJNA186035	SAMN06921750	GCA_003431225.1		QVVY01000000		Center for Food Safety and Applied Nutrition		Illumina MiSeq	41x	SPAdes v. 3.11.0			33	4734578	52.0549	4971	4791		spleen		1996-11-14	United States	USA: PA						Mouse, Mus musculus
149539.1481	Salmonella enterica subsp. enterica serovar Enteritidis strain CFSAN063779		149539	WGS	CFSAN063779	Enteritidis			MLST.Salmonella_enterica.11				2018-08-28T00:00:00Z		PRJNA186035	SAMN06921748	GCA_003431165.1		QVVZ01000000		Center for Food Safety and Applied Nutrition		Illumina MiSeq	40x	SPAdes v. 3.11.0			37	4734150	52.0539	4970	4790		spleen		1996-11-14	United States	USA: PA						Mouse, Mus musculus
149539.1519	Salmonella enterica subsp. enterica serovar Enteritidis strain EC20120916		149539	WGS	EC20120916	Enteritidis			MLST.Salmonella_enterica.11	genotype:ST11			2019-02-24T00:00:00Z		PRJNA521953	SAMN10920397	GCA_004294775.1		SHPL01000000		University of Pretoria		Illumina MiSeq	98.48x	SPAdes v. 2018			92	4695758	52.0919	4941	4670		Cerebrospinal fluid (CSF)		2018-06-06	South Africa	South Africa:Pretoria, Kalafong Hospital						Homo sapiens	male	34	HIV meningitis
149539.1527	Salmonella enterica subsp. enterica serovar Enteritidis strain 1797		149539	WGS	1797	Enteritidis			MLST.Salmonella_enterica.11				2019-02-27T00:00:00Z		PRJNA521409	SAMN10886997	GCA_004309575.1		SIFW01000000		Agriculture and Agri-Food Canada		Illumina MiSeq	34x	SPAdes v. 3.9.0			18	4723966	52.1228	4906	4651		chicken caeca		13-Dec-2004	Canada	Canada:British Columbia Fraser Valley						broiler chicken
149539.449	Salmonella enterica subsp. enterica serovar Enteritidis strain 150118463		149539	WGS	150118463	Enteritidis			MLST.Salmonella_enterica.11				2016-07-21T00:00:00Z		PRJNA328088	SAMN05363656	GCF_001691655.1		MAXZ00000000		Sheba Medical Center		Illumina MiSeq	337.0x	CLC-Genomics Workbench v. 6.05			45	4750573	52.04	4919	4537		blood		24-Apr-2015	Israel	Israel: Tel-Hashomer						Human, Homo sapiens			salmonellosis
149539.451	Salmonella enterica subsp. enterica serovar Enteritidis strain 150149475		149539	WGS	150149475	Enteritidis			MLST.Salmonella_enterica.11				2016-07-21T00:00:00Z		PRJNA328077	SAMN05363637	GCF_001691675.1		MAXX00000000		Sheba Medical Center		Illumina MiSeq	1191.0x	CLC-Genomics Workbench v. 6.05			261	4872825	52.09	5106	4750		blood		11-Nov-2015	Israel	Israel: Tel-Hashomer						Human, Homo sapiens			salmonellosis
149539.470	Salmonella enterica subsp. enterica serovar Enteritidis strain CFSAN051890		149539	WGS	CFSAN051890	Enteritidis			MLST.Salmonella_enterica.11				2017-01-26T00:00:00Z		PRJNA186035	SAMN05414469	GCF_001972545.1		MTTE00000000		Center for Food Safety and Applied Nutrition		Illumina MiSeq	274x	SPAdes v. 3.8.2			27	4746469	52.06	4983	4742		spleen		20-Mar-1997	United States	USA: PA						Mouse, Mus musculus
149539.471	Salmonella enterica subsp. enterica serovar Enteritidis strain CFSAN051889		149539	WGS	CFSAN051889	Enteritidis			MLST.Salmonella_enterica.11				2017-01-26T00:00:00Z		PRJNA186035	SAMN05414468	GCF_001972555.1		MTTF00000000		Center for Food Safety and Applied Nutrition		Illumina MiSeq	222x	SPAdes v. 3.8.2			39	4753398	52.05	5000	4757		spleen		19-Mar-1997	United States	USA: PA						Mouse, Mus musculus
149539.472	Salmonella enterica subsp. enterica serovar Enteritidis strain CFSAN051884		149539	WGS	CFSAN051884	Enteritidis			MLST.Salmonella_enterica.11				2017-01-26T00:00:00Z		PRJNA186035	SAMN05414463	GCF_001972565.1		MTTK00000000		Center for Food Safety and Applied Nutrition		Illumina MiSeq	176x	SPAdes v. 3.8.2			31	4746666	51.98	4980	4742		spleen		27-Feb-1997	United States	USA: PA						Mouse, Mus musculus
149539.473	Salmonella enterica subsp. enterica serovar Enteritidis strain CFSAN051883		149539	WGS	CFSAN051883	Enteritidis			MLST.Salmonella_enterica.11				2017-01-26T00:00:00Z		PRJNA186035	SAMN05414462	GCF_001972575.1		MTTL00000000		Center for Food Safety and Applied Nutrition		Illumina MiSeq	189x	SPAdes v. 3.8.2			37	4797696	51.92	5059	4808		spleen		27-Feb-1997	United States	USA: PA						Mouse, Mus musculus
149539.474	Salmonella enterica subsp. enterica serovar Enteritidis strain CFSAN051882		149539	WGS	CFSAN051882	Enteritidis			MLST.Salmonella_enterica.11				2017-01-26T00:00:00Z		PRJNA186035	SAMN05414461	GCF_001972625.1		MTTM00000000		Center for Food Safety and Applied Nutrition		Illumina MiSeq	210x	SPAdes v. 3.8.2			30	4745740	51.98	4976	4737		intestine		27-Feb-1997	United States	USA: PA						Mouse, Mus musculus
149539.475	Salmonella enterica subsp. enterica serovar Enteritidis strain CFSAN051875		149539	WGS	CFSAN051875	Enteritidis			MLST.Salmonella_enterica.11				2017-01-26T00:00:00Z		PRJNA186035	SAMN05414454	GCF_001972635.1		MTTS00000000		Center for Food Safety and Applied Nutrition		Illumina MiSeq	238x	SPAdes v. 3.8.2			28	4697875	52.14	4905	4687		spleen		09-Aug-1996	United States	USA: PA						Mouse, Mus musculus
149539.477	Salmonella enterica subsp. enterica serovar Enteritidis strain CFSAN051872		149539	WGS	CFSAN051872	Enteritidis			MLST.Salmonella_enterica.11				2017-01-26T00:00:00Z		PRJNA186035	SAMN05414451	GCF_001972675.1		MTTV00000000		Center for Food Safety and Applied Nutrition		Illumina MiSeq	132x	SPAdes v. 3.8.2			89	4732343	52.24	4991	4747		spleen		09-Aug-1996	United States	USA: PA						Mouse, Mus musculus
149539.478	Salmonella enterica subsp. enterica serovar Enteritidis strain CFSAN051871		149539	WGS	CFSAN051871	Enteritidis			MLST.Salmonella_enterica.11				2017-01-26T00:00:00Z		PRJNA186035	SAMN05414450	GCF_001972705.1		MTTW00000000		Center for Food Safety and Applied Nutrition		Illumina MiSeq	160x	SPAdes v. 3.8.2			32	4702261	52.13	4936	4695		spleen		06-Jul-1996	United States	USA: PA						Mouse, Mus musculus
149539.480	Salmonella enterica subsp. enterica serovar Enteritidis strain CFSAN051865		149539	WGS	CFSAN051865	Enteritidis			MLST.Salmonella_enterica.11				2017-01-26T00:00:00Z		PRJNA186035	SAMN05414445	GCF_001972725.1		MTUB00000000		Center for Food Safety and Applied Nutrition		Illumina MiSeq	246x	SPAdes v. 3.8.2			27	4697585	52.14	4910	4685		spleen		06-Jul-1996	United States	USA: PA						Mouse, Mus musculus
149539.481	Salmonella enterica subsp. enterica serovar Enteritidis strain CFSAN051861		149539	WGS	CFSAN051861	Enteritidis			MLST.Salmonella_enterica.11				2017-01-26T00:00:00Z		PRJNA186035	SAMN05414441	GCF_001972735.1		MTUE00000000		Center for Food Safety and Applied Nutrition		Illumina MiSeq	103x	SPAdes v. 3.8.2			31	4739950	52.12	4990	4741		intestine		21-Jun-1996	United States	USA: PA						Mouse, Mus musculus
149539.482	Salmonella enterica subsp. enterica serovar Enteritidis strain CFSAN051859		149539	WGS	CFSAN051859	Enteritidis			MLST.Salmonella_enterica.11				2017-01-26T00:00:00Z		PRJNA186035	SAMN05414439	GCF_001972785.1		MTUG00000000		Center for Food Safety and Applied Nutrition		Illumina MiSeq	102x	SPAdes v. 3.8.2			36	4739529	52.12	4989	4744		intestine		21-Jun-1996	United States	USA: PA						Mouse, Mus musculus
149539.483	Salmonella enterica subsp. enterica serovar Enteritidis strain CFSAN051858		149539	WGS	CFSAN051858	Enteritidis			MLST.Salmonella_enterica.11				2017-01-26T00:00:00Z		PRJNA186035	SAMN05414438	GCF_001972795.1		MTUH00000000		Center for Food Safety and Applied Nutrition		Illumina MiSeq	144x	SPAdes v. 3.8.2			28	4738951	52.12	4982	4745		intestine		21-Jun-1996	United States	USA: PA						Mouse, Mus musculus
149539.484	Salmonella enterica subsp. enterica serovar Enteritidis strain CFSAN051856		149539	WGS	CFSAN051856	Enteritidis			MLST.Salmonella_enterica.11				2017-01-26T00:00:00Z		PRJNA186035	SAMN05414437	GCF_001972815.1		MTUI00000000		Center for Food Safety and Applied Nutrition		Illumina MiSeq	289x	SPAdes v. 3.8.2			27	4696486	52.14	4915	4682		intestine		21-Jun-1996	United States	USA: PA						Mouse, Mus musculus
149539.485	Salmonella enterica subsp. enterica serovar Enteritidis strain CFSAN051852		149539	WGS	CFSAN051852	Enteritidis			MLST.Salmonella_enterica.11				2017-01-26T00:00:00Z		PRJNA186035	SAMN05414433	GCF_001972835.1		MTUM00000000		Center for Food Safety and Applied Nutrition		Illumina MiSeq	113x	SPAdes v. 3.8.2			36	4740443	52.12	4986	4749		spleen		21-Jun-1996	United States	USA: PA						Mouse, Mus musculus
149539.486	Salmonella enterica subsp. enterica serovar Enteritidis strain CFSAN051849		149539	WGS	CFSAN051849	Enteritidis			MLST.Salmonella_enterica.11				2017-01-26T00:00:00Z		PRJNA186035	SAMN05414430	GCF_001972865.1		MTUO00000000		Center for Food Safety and Applied Nutrition		Illumina MiSeq	159x	SPAdes v. 3.8.2			30	4739748	52.12	4981	4740		intestine		30-Nov-1995	United States	USA: PA						Mouse, Mus musculus
149539.487	Salmonella enterica subsp. enterica serovar Enteritidis strain CFSAN051847		149539	WGS	CFSAN051847	Enteritidis			MLST.Salmonella_enterica.11				2017-01-26T00:00:00Z		PRJNA186035	SAMN05414428	GCF_001972875.1		MTUQ00000000		Center for Food Safety and Applied Nutrition		Illumina MiSeq	130x	SPAdes v. 3.8.2			28	4739212	52.12	4976	4746		spleen		23-Nov-1995	United States	USA: PA						Mouse, Mus musculus
149539.488	Salmonella enterica subsp. enterica serovar Enteritidis strain CFSAN051846		149539	WGS	CFSAN051846	Enteritidis			MLST.Salmonella_enterica.11				2017-01-26T00:00:00Z		PRJNA186035	SAMN05414427	GCF_001972905.1		MTUR00000000		Center for Food Safety and Applied Nutrition		Illumina MiSeq	149x	SPAdes v. 3.8.2			29	4747191	52.11	4990	4743		intestine		14-Nov-1995	United States	USA: PA						Mouse, Mus musculus
149539.489	Salmonella enterica subsp. enterica serovar Enteritidis strain CFSAN051841		149539	WGS	CFSAN051841	Enteritidis			MLST.Salmonella_enterica.11				2017-01-26T00:00:00Z		PRJNA186035	SAMN05414422	GCF_001972915.1		MTUW00000000		Center for Food Safety and Applied Nutrition		Illumina MiSeq	174x	SPAdes v. 3.8.2			27	4697544	52.14	4912	4687		intestine		12-Nov-1995	United States	USA: PA						Mouse, Mus musculus
149539.490	Salmonella enterica subsp. enterica serovar Enteritidis strain CFSAN051837		149539	WGS	CFSAN051837	Enteritidis			MLST.Salmonella_enterica.11				2017-01-26T00:00:00Z		PRJNA186035	SAMN05414418	GCF_001972945.1		MTVA00000000		Center for Food Safety and Applied Nutrition		Illumina MiSeq	130x	SPAdes v. 3.8.2			26	4696094	52.13	4911	4676		spleen		10-Nov-1995	United States	USA: PA						Mouse, Mus musculus
149539.491	Salmonella enterica subsp. enterica serovar Enteritidis strain CFSAN051840		149539	WGS	CFSAN051840	Enteritidis			MLST.Salmonella_enterica.11				2017-01-26T00:00:00Z		PRJNA186035	SAMN05414421	GCF_001972955.1		MTUX00000000		Center for Food Safety and Applied Nutrition		Illumina MiSeq	181x	SPAdes v. 3.8.2			28	4697794	52.14	4925	4690		spleen		10-Nov-1995	United States	USA: PA						Mouse, Mus musculus
149539.492	Salmonella enterica subsp. enterica serovar Enteritidis strain CFSAN051834		149539	WGS	CFSAN051834	Enteritidis			MLST.Salmonella_enterica.11				2017-01-26T00:00:00Z		PRJNA186035	SAMN05414415	GCF_001972985.1		MTVD00000000		Center for Food Safety and Applied Nutrition		Illumina MiSeq	194x	SPAdes v. 3.8.2			30	4701713	52.14	4914	4690		spleen		04-Mar-1995	United States	USA: PA						Mouse, Mus musculus
149539.493	Salmonella enterica subsp. enterica serovar Enteritidis strain CFSAN051835		149539	WGS	CFSAN051835	Enteritidis			MLST.Salmonella_enterica.11				2017-01-26T00:00:00Z		PRJNA186035	SAMN05414416	GCF_001972995.1		MTVC00000000		Center for Food Safety and Applied Nutrition		Illumina MiSeq	127x	SPAdes v. 3.8.2			27	4697393	52.14	4913	4686		spleen		04-Mar-1995	United States	USA: PA						Mouse, Mus musculus
149539.494	Salmonella enterica subsp. enterica serovar Enteritidis strain CFSAN051825		149539	WGS	CFSAN051825	Enteritidis			MLST.Salmonella_enterica.11				2017-01-26T00:00:00Z		PRJNA186035	SAMN05414406	GCF_001973025.1		MTVM00000000		Center for Food Safety and Applied Nutrition		Illumina MiSeq	147x	SPAdes v. 3.8.2			25	4696819	52.14	4910	4684		spleen		05-Feb-1995	United States	USA: PA						Mouse, Mus musculus
149539.495	Salmonella enterica subsp. enterica serovar Enteritidis strain CFSAN051824		149539	WGS	CFSAN051824	Enteritidis			MLST.Salmonella_enterica.11				2017-01-26T00:00:00Z		PRJNA186035	SAMN05414405	GCF_001973035.1		MTVN00000000		Center for Food Safety and Applied Nutrition		Illumina MiSeq	170x	SPAdes v. 3.8.2			27	4697325	52.14	4916	4686		spleen		05-Feb-1995	United States	USA: PA						Mouse, Mus musculus
149539.496	Salmonella enterica subsp. enterica serovar Enteritidis strain CFSAN051823		149539	WGS	CFSAN051823	Enteritidis			MLST.Salmonella_enterica.11				2017-01-26T00:00:00Z		PRJNA186035	SAMN05414404	GCF_001973065.1		MTVO00000000		Center for Food Safety and Applied Nutrition		Illumina MiSeq	137x	SPAdes v. 3.8.2			25	4694390	52.13	4915	4680		spleen		05-Feb-1995	United States	USA: PA						Mouse, Mus musculus
149539.497	Salmonella enterica subsp. enterica serovar Enteritidis strain CFSAN051891		149539	WGS	CFSAN051891	Enteritidis			MLST.Salmonella_enterica.11				2017-01-26T00:00:00Z		PRJNA186035	SAMN05414470	GCF_001973085.1		MTTD00000000		Center for Food Safety and Applied Nutrition		Illumina MiSeq	267x	SPAdes v. 3.8.2			28	4747084	52.06	4985	4743		spleen		20-Mar-1997	United States	USA: PA						Mouse, Mus musculus
149539.499	Salmonella enterica subsp. enterica serovar Enteritidis strain CFSAN051887		149539	WGS	CFSAN051887	Enteritidis							2017-01-26T00:00:00Z		PRJNA186035	SAMN05414466	GCF_001973115.1		MTTH00000000		Center for Food Safety and Applied Nutrition		Illumina MiSeq	100x	SPAdes v. 3.8.2			30	4743781	52.06	4979	4736		spleen		19-Mar-1997	United States	USA: PA						Mouse, Mus musculus
149539.500	Salmonella enterica subsp. enterica serovar Enteritidis strain CFSAN051886		149539	WGS	CFSAN051886	Enteritidis			MLST.Salmonella_enterica.11				2017-01-26T00:00:00Z		PRJNA186035	SAMN05414465	GCF_001973145.1		MTTI00000000		Center for Food Safety and Applied Nutrition		Illumina MiSeq	62x	SPAdes v. 3.8.2			37	4745838	51.99	4983	4743		spleen		27-Feb-1997	United States	USA: PA						Mouse, Mus musculus
149539.501	Salmonella enterica subsp. enterica serovar Enteritidis strain CFSAN051885		149539	WGS	CFSAN051885	Enteritidis			MLST.Salmonella_enterica.11				2017-01-26T00:00:00Z		PRJNA186035	SAMN05414464	GCF_001973165.1		MTTJ00000000		Center for Food Safety and Applied Nutrition		Illumina MiSeq	152x	SPAdes v. 3.8.2			30	4745846	51.99	4976	4740		spleen		27-Feb-1997	United States	USA: PA						Mouse, Mus musculus
149539.502	Salmonella enterica subsp. enterica serovar Enteritidis strain CFSAN051881		149539	WGS	CFSAN051881	Enteritidis			MLST.Salmonella_enterica.11				2017-01-26T00:00:00Z		PRJNA186035	SAMN05414460	GCF_001973185.1		MTTN00000000		Center for Food Safety and Applied Nutrition		Illumina MiSeq	162x	SPAdes v. 3.8.2			32	4746383	51.99	4972	4739		intestine		27-Feb-1997	United States	USA: PA						Mouse, Mus musculus
149539.503	Salmonella enterica subsp. enterica serovar Enteritidis strain CFSAN051880		149539	WGS	CFSAN051880	Enteritidis			MLST.Salmonella_enterica.11				2017-01-26T00:00:00Z		PRJNA186035	SAMN05414459	GCF_001973195.1		MTTO00000000		Center for Food Safety and Applied Nutrition		Illumina MiSeq	138x	SPAdes v. 3.8.2			28	4695755	52.14	4915	4682		intestine		19-Sep-1996	United States	USA: PA						Mouse, Mus musculus
149539.505	Salmonella enterica subsp. enterica serovar Enteritidis strain CFSAN051877		149539	WGS	CFSAN051877	Enteritidis			MLST.Salmonella_enterica.11				2017-01-26T00:00:00Z		PRJNA186035	SAMN05414456	GCF_001973245.1		MTTQ00000000		Center for Food Safety and Applied Nutrition		Illumina MiSeq	110x	SPAdes v. 3.8.2			28	4696754	52.14	4909	4683		spleen		09-Aug-1996	United States	USA: PA						Mouse, Mus musculus
149539.506	Salmonella enterica subsp. enterica serovar Enteritidis strain CFSAN051876		149539	WGS	CFSAN051876	Enteritidis			MLST.Salmonella_enterica.11				2017-01-26T00:00:00Z		PRJNA186035	SAMN05414455	GCF_001973265.1		MTTR00000000		Center for Food Safety and Applied Nutrition		Illumina MiSeq	214x	SPAdes v. 3.8.2			27	4697856	52.14	4919	4686		spleen		09-Aug-1996	United States	USA: PA						Mouse, Mus musculus
149539.507	Salmonella enterica subsp. enterica serovar Enteritidis strain CFSAN051873		149539	WGS	CFSAN051873	Enteritidis			MLST.Salmonella_enterica.11				2017-01-26T00:00:00Z		PRJNA186035	SAMN05414452	GCF_001973275.1		MTTU00000000		Center for Food Safety and Applied Nutrition		Illumina MiSeq	229x	SPAdes v. 3.8.2			26	4697499	52.14	4908	4688		spleen		09-Aug-1996	United States	USA: PA						Mouse, Mus musculus
149539.508	Salmonella enterica subsp. enterica serovar Enteritidis strain CFSAN051870		149539	WGS	CFSAN051870	Enteritidis			MLST.Salmonella_enterica.11				2017-01-26T00:00:00Z		PRJNA186035	SAMN05414449	GCF_001973305.1		MTTX00000000		Center for Food Safety and Applied Nutrition		Illumina MiSeq	154x	SPAdes v. 3.8.2			28	4740067	52.12	4976	4745		spleen		06-Jul-1996	United States	USA: PA						Mouse, Mus musculus
149539.509	Salmonella enterica subsp. enterica serovar Enteritidis strain CFSAN051868		149539	WGS	CFSAN051868	Enteritidis			MLST.Salmonella_enterica.11				2017-01-26T00:00:00Z		PRJNA186035	SAMN05414448	GCF_001973325.1		MTTY00000000		Center for Food Safety and Applied Nutrition		Illumina MiSeq	152x	SPAdes v. 3.8.2			28	4739822	52.12	4983	4747		spleen		06-Jul-1996	United States	USA: PA						Mouse, Mus musculus
149539.510	Salmonella enterica subsp. enterica serovar Enteritidis strain CFSAN051864		149539	WGS	CFSAN051864	Enteritidis			MLST.Salmonella_enterica.11				2017-01-26T00:00:00Z		PRJNA186035	SAMN05414444	GCF_001973345.1		MTUC00000000		Center for Food Safety and Applied Nutrition		Illumina MiSeq	160x	SPAdes v. 3.8.2			27	4696891	52.14	4912	4678		spleen		06-Jul-1996	United States	USA: PA						Mouse, Mus musculus
149539.511	Salmonella enterica subsp. enterica serovar Enteritidis strain CFSAN051867		149539	WGS	CFSAN051867	Enteritidis			MLST.Salmonella_enterica.11				2017-01-26T00:00:00Z		PRJNA186035	SAMN05414447	GCF_001973355.1		MTTZ00000000		Center for Food Safety and Applied Nutrition		Illumina MiSeq	211x	SPAdes v. 3.8.2			29	4739861	52.12	4987	4740		spleen		06-Jul-1996	United States	USA: PA						Mouse, Mus musculus
149539.512	Salmonella enterica subsp. enterica serovar Enteritidis strain CFSAN051862		149539	WGS	CFSAN051862	Enteritidis			MLST.Salmonella_enterica.11				2017-01-26T00:00:00Z		PRJNA186035	SAMN05414442	GCF_001973385.1		MTUD00000000		Center for Food Safety and Applied Nutrition		Illumina MiSeq	97x	SPAdes v. 3.8.2			30	4697319	52.14	4919	4682		intestine		21-Jun-1996	United States	USA: PA						Mouse, Mus musculus
149539.513	Salmonella enterica subsp. enterica serovar Enteritidis strain CFSAN051860		149539	WGS	CFSAN051860	Enteritidis			MLST.Salmonella_enterica.11				2017-01-26T00:00:00Z		PRJNA186035	SAMN05414440	GCF_001973405.1		MTUF00000000		Center for Food Safety and Applied Nutrition		Illumina MiSeq	85x	SPAdes v. 3.8.2			32	4739561	52.12	4989	4747		intestine		21-Jun-1996	United States	USA: PA						Mouse, Mus musculus
149539.514	Salmonella enterica subsp. enterica serovar Enteritidis strain CFSAN051855		149539	WGS	CFSAN051855	Enteritidis			MLST.Salmonella_enterica.11				2017-01-26T00:00:00Z		PRJNA186035	SAMN05414436	GCF_001973425.1		MTUJ00000000		Center for Food Safety and Applied Nutrition		Illumina MiSeq	176x	SPAdes v. 3.8.2			31	4739232	52.12	4986	4745		intestine		21-Jun-1996	United States	USA: PA						Mouse, Mus musculus
149539.515	Salmonella enterica subsp. enterica serovar Enteritidis strain CFSAN051854		149539	WGS	CFSAN051854	Enteritidis			MLST.Salmonella_enterica.11				2017-01-26T00:00:00Z		PRJNA186035	SAMN05414435	GCF_001973435.1		MTUK00000000		Center for Food Safety and Applied Nutrition		Illumina MiSeq	126x	SPAdes v. 3.8.2			64	4763866	52.05	5027	4781		spleen		21-Jun-1996	United States	USA: PA						Mouse, Mus musculus
149539.516	Salmonella enterica subsp. enterica serovar Enteritidis strain CFSAN051853		149539	WGS	CFSAN051853	Enteritidis			MLST.Salmonella_enterica.11				2017-01-26T00:00:00Z		PRJNA186035	SAMN05414434	GCF_001973465.1		MTUL00000000		Center for Food Safety and Applied Nutrition		Illumina MiSeq	77x	SPAdes v. 3.8.2			35	4740316	52.12	4994	4745		spleen		21-Jun-1996	United States	USA: PA						Mouse, Mus musculus
149539.518	Salmonella enterica subsp. enterica serovar Enteritidis strain CFSAN051845		149539	WGS	CFSAN051845	Enteritidis			MLST.Salmonella_enterica.11				2017-01-26T00:00:00Z		PRJNA186035	SAMN05414426	GCF_001973505.1		MTUS00000000		Center for Food Safety and Applied Nutrition		Illumina MiSeq	93x	SPAdes v. 3.8.2			32	4739887	52.12	4980	4741		intestine		12-Nov-1995	United States	USA: PA						Mouse, Mus musculus
149539.519	Salmonella enterica subsp. enterica serovar Enteritidis strain CFSAN051848		149539	WGS	CFSAN051848	Enteritidis			MLST.Salmonella_enterica.11				2017-01-26T00:00:00Z		PRJNA186035	SAMN05414429	GCF_001973515.1		MTUP00000000		Center for Food Safety and Applied Nutrition		Illumina MiSeq	173x	SPAdes v. 3.8.2			51	4714948	52.09	4943	4706		intestine		30-Nov-1995	United States	USA: PA						Mouse, Mus musculus
149539.520	Salmonella enterica subsp. enterica serovar Enteritidis strain CFSAN051844		149539	WGS	CFSAN051844	Enteritidis			MLST.Salmonella_enterica.11				2017-01-26T00:00:00Z		PRJNA186035	SAMN05414425	GCA_001973545.1		MTUT00000000		Center for Food Safety and Applied Nutrition		Illumina MiSeq	156x	SPAdes v. 3.8.2			32	4747307	52.11	4999	4751		intestine		12-Nov-1995	United States	USA: PA						Mouse, Mus musculus
149539.521	Salmonella enterica subsp. enterica serovar Enteritidis strain CFSAN051843		149539	WGS	CFSAN051843	Enteritidis			MLST.Salmonella_enterica.11				2017-01-26T00:00:00Z		PRJNA186035	SAMN05414424	GCF_001973565.1		MTUU00000000		Center for Food Safety and Applied Nutrition		Illumina MiSeq	153x	SPAdes v. 3.8.2			29	4738938	52.12	4975	4741		intestine		12-Nov-1995	United States	USA: PA						Mouse, Mus musculus
149539.522	Salmonella enterica subsp. enterica serovar Enteritidis strain CFSAN051839		149539	WGS	CFSAN051839	Enteritidis			MLST.Salmonella_enterica.11				2017-01-26T00:00:00Z		PRJNA186035	SAMN05414420	GCF_001973585.1		MTUY00000000		Center for Food Safety and Applied Nutrition		Illumina MiSeq	190x	SPAdes v. 3.8.2			28	4697921	52.14	4925	4687		spleen		10-Nov-1995	United States	USA: PA						Mouse, Mus musculus
149539.523	Salmonella enterica subsp. enterica serovar Enteritidis strain CFSAN051842		149539	WGS	CFSAN051842	Enteritidis			MLST.Salmonella_enterica.11				2017-01-26T00:00:00Z		PRJNA186035	SAMN05414423	GCF_001973595.1		MTUV00000000		Center for Food Safety and Applied Nutrition		Illumina MiSeq	201x	SPAdes v. 3.8.2			28	4697569	52.14	4920	4689		intestine		12-Nov-1995	United States	USA: PA						Mouse, Mus musculus
149539.524	Salmonella enterica subsp. enterica serovar Enteritidis strain CFSAN051838		149539	WGS	CFSAN051838	Enteritidis			MLST.Salmonella_enterica.11				2017-01-26T00:00:00Z		PRJNA186035	SAMN05414419	GCF_001973625.1		MTUZ00000000		Center for Food Safety and Applied Nutrition		Illumina MiSeq	136x	SPAdes v. 3.8.2			28	4697810	52.14	4915	4686		spleen		10-Nov-1995	United States	USA: PA						Mouse, Mus musculus
149539.525	Salmonella enterica subsp. enterica serovar Enteritidis strain CFSAN051836		149539	WGS	CFSAN051836	Enteritidis			MLST.Salmonella_enterica.11				2017-01-26T00:00:00Z		PRJNA186035	SAMN05414417	GCF_001973645.1		MTVB00000000		Center for Food Safety and Applied Nutrition		Illumina MiSeq	142x	SPAdes v. 3.8.2			28	4698221	52.14	4914	4685		spleen		10-Nov-1995	United States	USA: PA						Mouse, Mus musculus
149539.526	Salmonella enterica subsp. enterica serovar Enteritidis strain CFSAN051832		149539	WGS	CFSAN051832	Enteritidis			MLST.Salmonella_enterica.11				2017-01-26T00:00:00Z		PRJNA186035	SAMN05414413	GCF_001973665.1		MTVF00000000		Center for Food Safety and Applied Nutrition		Illumina MiSeq	260x	SPAdes v. 3.8.2			27	4730841	52.06	4964	4731		spleen		12-Feb-1995	United States	USA: PA						Mouse, Mus musculus
149539.527	Salmonella enterica subsp. enterica serovar Enteritidis strain CFSAN051833		149539	WGS	CFSAN051833	Enteritidis			MLST.Salmonella_enterica.11				2017-01-26T00:00:00Z		PRJNA186035	SAMN05414414	GCF_001973675.1		MTVE00000000		Center for Food Safety and Applied Nutrition		Illumina MiSeq	180x	SPAdes v. 3.8.2			30	4730881	52.06	4968	4731		spleen		12-Feb-1995	United States	USA: PA						Mouse, Mus musculus
149539.528	Salmonella enterica subsp. enterica serovar Enteritidis strain CFSAN051831		149539	WGS	CFSAN051831	Enteritidis			MLST.Salmonella_enterica.3632				2017-01-26T00:00:00Z		PRJNA186035	SAMN05414412	GCF_001973705.1		MTVG00000000		Center for Food Safety and Applied Nutrition		Illumina MiSeq	206x	SPAdes v. 3.8.2			26	4730222	52.06	4958	4722		spleen		11-Feb-1995	United States	USA: PA						Mouse, Mus musculus
149539.529	Salmonella enterica subsp. enterica serovar Enteritidis strain CFSAN051830		149539	WGS	CFSAN051830	Enteritidis			MLST.Salmonella_enterica.3632				2017-01-26T00:00:00Z		PRJNA186035	SAMN05414411	GCF_001973725.1		MTVH00000000		Center for Food Safety and Applied Nutrition		Illumina MiSeq	194x	SPAdes v. 3.8.2			27	4730170	52.06	4970	4728		spleen		11-Feb-1995	United States	USA: PA						Mouse, Mus musculus
149539.530	Salmonella enterica subsp. enterica serovar Enteritidis strain CFSAN051829		149539	WGS	CFSAN051829	Enteritidis			MLST.Salmonella_enterica.3632				2017-01-26T00:00:00Z		PRJNA186035	SAMN05414410	GCF_001973745.1		MTVI00000000		Center for Food Safety and Applied Nutrition		Illumina MiSeq	172x	SPAdes v. 3.8.2			28	4730604	52.06	4969	4725		spleen		11-Feb-1995	United States	USA: PA						Mouse, Mus musculus
149539.531	Salmonella enterica subsp. enterica serovar Enteritidis strain CFSAN051828		149539	WGS	CFSAN051828	Enteritidis			MLST.Salmonella_enterica.3632				2017-01-26T00:00:00Z		PRJNA186035	SAMN05414409	GCF_001973755.1		MTVJ00000000		Center for Food Safety and Applied Nutrition		Illumina MiSeq	171x	SPAdes v. 3.8.2			26	4730219	52.06	4959	4726		spleen		11-Feb-1995	United States	USA: PA						Mouse, Mus musculus
149539.532	Salmonella enterica subsp. enterica serovar Enteritidis strain CFSAN051827		149539	WGS	CFSAN051827	Enteritidis			MLST.Salmonella_enterica.3632				2017-01-26T00:00:00Z		PRJNA186035	SAMN05414408	GCA_001973785.1		MTVK00000000		Center for Food Safety and Applied Nutrition		Illumina MiSeq	158x	SPAdes v. 3.8.2			28	4730715	52.06	4964	4729		spleen		11-Feb-1995	United States	USA: PA						Mouse, Mus musculus
149539.533	Salmonella enterica subsp. enterica serovar Enteritidis strain CFSAN051826		149539	WGS	CFSAN051826	Enteritidis			MLST.Salmonella_enterica.3632				2017-01-26T00:00:00Z		PRJNA186035	SAMN05414407	GCF_001973805.1		MTVL00000000		Center for Food Safety and Applied Nutrition		Illumina MiSeq	131x	SPAdes v. 3.8.2			28	4729413	52.06	4976	4723		spleen		05-Feb-1995	United States	USA: PA						Mouse, Mus musculus
149539.550	Salmonella enterica subsp. enterica serovar Enteritidis strain CFSAN057625		149539	WGS	CFSAN057625				MLST.Salmonella_enterica.11				2017-03-20T00:00:00Z		PRJNA186035	SAMN06073080	GCA_002037825.1		MZNY00000000									154	4753157	52	4983	4751		Feces		1986	Brazil	Brazil						Human, Homo sapiens
149539.551	Salmonella enterica subsp. enterica serovar Enteritidis strain CFSAN057630		149539	WGS	CFSAN057630				MLST.Salmonella_enterica.11				2017-03-20T00:00:00Z		PRJNA186035	SAMN06073824	GCA_002037865.1		MZOD00000000									34	4702991	52.12	4947	4731		Feces		1994	Brazil	Brazil						Human, Homo sapiens
149539.552	Salmonella enterica subsp. enterica serovar Enteritidis strain CFSAN057629		149539	WGS	CFSAN057629				MLST.Salmonella_enterica.11				2017-03-20T00:00:00Z		PRJNA186035	SAMN06073832	GCA_002037835.1		MZOC00000000									32	4698392	52.12	4949	4736		Feces		1994	Brazil	Brazil						Human, Homo sapiens
149539.554	Salmonella enterica subsp. enterica serovar Enteritidis strain CFSAN057628		149539	WGS	CFSAN057628				MLST.Salmonella_enterica.11				2017-03-20T00:00:00Z		PRJNA186035	SAMN06073851	GCA_002037895.1		MZOB00000000									34	4701345	52.13	4938	4726		Feces		1994	Brazil	Brazil						Human, Homo sapiens
149539.555	Salmonella enterica subsp. enterica serovar Enteritidis strain CFSAN057626		149539	WGS	CFSAN057626				MLST.Salmonella_enterica.11				2017-03-20T00:00:00Z		PRJNA186035	SAMN06073876	GCA_002037905.1		MZNZ00000000									32	4672839	52.12	4878	4692		Feces		1992	Brazil	Brazil						Human, Homo sapiens
149539.557	Salmonella enterica subsp. enterica serovar Enteritidis strain CFSAN057631		149539	WGS	CFSAN057631				MLST.Salmonella_enterica.11				2017-03-20T00:00:00Z		PRJNA186035	SAMN06073814	GCA_002037965.1		MZOE00000000									37	4702213	52.12	4960	4727		Feces		1994	Brazil	Brazil						Human, Homo sapiens
149539.561	Salmonella enterica subsp. enterica serovar Enteritidis strain CFSAN057639		149539	WGS	CFSAN057639				MLST.Salmonella_enterica.11				2017-03-20T00:00:00Z		PRJNA186035	SAMN06073982	GCA_002038035.1		MZOM00000000									32	4699542	52.12	4950	4720		Feces		1995	Brazil	Brazil						Human, Homo sapiens
149539.563	Salmonella enterica subsp. enterica serovar Enteritidis strain CFSAN057640		149539	WGS	CFSAN057640				MLST.Salmonella_enterica.11				2017-03-20T00:00:00Z		PRJNA186035	SAMN06073981	GCA_002038065.1		MZON00000000									41	4700324	52.12	4947	4726		Feces		1995	Brazil	Brazil						Human, Homo sapiens
149539.567	Salmonella enterica subsp. enterica serovar Enteritidis strain CFSAN057653		149539	WGS	CFSAN057653				MLST.Salmonella_enterica.11				2017-03-20T00:00:00Z		PRJNA186035	SAMN06073968	GCA_002038155.1		MZPA00000000									34	4698318	52.13	4945	4726		Feces		1996	Brazil	Brazil						Human, Homo sapiens
149539.568	Salmonella enterica subsp. enterica serovar Enteritidis strain CFSAN057657		149539	WGS	CFSAN057657				MLST.Salmonella_enterica.11				2017-03-20T00:00:00Z		PRJNA186035	SAMN06073964	GCA_002038185.1		MZPE00000000									33	4670137	52.13	4908	4697		Feces		1996	Brazil	Brazil						Human, Homo sapiens
149539.569	Salmonella enterica subsp. enterica serovar Enteritidis strain CFSAN057659		149539	WGS	CFSAN057659				MLST.Salmonella_enterica.11				2017-03-20T00:00:00Z		PRJNA186035	SAMN06073962	GCA_002038205.1		MZPG00000000									40	4699725	52.13	4950	4729		Feces		1996	Brazil	Brazil						Human, Homo sapiens
149539.570	Salmonella enterica subsp. enterica serovar Enteritidis strain CFSAN057654		149539	WGS	CFSAN057654				MLST.Salmonella_enterica.11				2017-03-20T00:00:00Z		PRJNA186035	SAMN06073967	GCA_002038215.1		MZPB00000000									40	4702673	52.12	4951	4733		Feces		1996	Brazil	Brazil						Human, Homo sapiens
149539.575	Salmonella enterica subsp. enterica serovar Enteritidis strain CFSAN057662		149539	WGS	CFSAN057662				MLST.Salmonella_enterica.11				2017-03-20T00:00:00Z		PRJNA186035	SAMN06073959	GCA_002038325.1		MZPJ00000000									35	4700544	52.12	4952	4731		Feces		1996	Brazil	Brazil						Human, Homo sapiens
149539.578	Salmonella enterica subsp. enterica serovar Enteritidis strain CFSAN057668		149539	WGS	CFSAN057668				MLST.Salmonella_enterica.11				2017-03-20T00:00:00Z		PRJNA186035	SAMN06074013	GCA_002038385.1		MZPP00000000									33	4699748	52.13	4942	4731		Feces		1997	Brazil	Brazil						Human, Homo sapiens
149539.580	Salmonella enterica subsp. enterica serovar Enteritidis strain CFSAN057667		149539	WGS	CFSAN057667				MLST.Salmonella_enterica.11				2017-03-20T00:00:00Z		PRJNA186035	SAMN06074014	GCA_002038425.1		MZPO00000000									38	4701530	52.13	4957	4729		Feces		1996	Brazil	Brazil						Human, Homo sapiens
149539.582	Salmonella enterica subsp. enterica serovar Enteritidis strain CFSAN057674		149539	WGS	CFSAN057674				MLST.Salmonella_enterica.11				2017-03-20T00:00:00Z		PRJNA186035	SAMN06074007	GCA_002038455.1		MZPV00000000									33	4701581	52.13	4950	4731		Feces		1998	Brazil	Brazil						Human, Homo sapiens
149539.585	Salmonella enterica subsp. enterica serovar Enteritidis strain CFSAN057676		149539	WGS	CFSAN057676				MLST.Salmonella_enterica.11				2017-03-20T00:00:00Z		PRJNA186035	SAMN06074005	GCA_002038525.1		MZPX00000000									32	4701147	52.12	4943	4726		Feces		1998	Brazil	Brazil						Human, Homo sapiens
149539.586	Salmonella enterica subsp. enterica serovar Enteritidis strain CFSAN057683		149539	WGS	CFSAN057683				MLST.Salmonella_enterica.11				2017-03-20T00:00:00Z		PRJNA186035	SAMN06073998	GCA_002038545.1		MZQE00000000									37	4709708	52.08	4975	4757		Feces		1999	Brazil	Brazil						Human, Homo sapiens
149539.587	Salmonella enterica subsp. enterica serovar Enteritidis strain CFSAN057677		149539	WGS	CFSAN057677				MLST.Salmonella_enterica.11				2017-03-20T00:00:00Z		PRJNA186035	SAMN06074004	GCA_002038555.1		MZPY00000000									33	4697926	52.13	4958	4725		Feces		1998	Brazil	Brazil						Human, Homo sapiens
149539.590	Salmonella enterica subsp. enterica serovar Enteritidis strain CFSAN057682		149539	WGS	CFSAN057682				MLST.Salmonella_enterica.11				2017-03-20T00:00:00Z		PRJNA186035	SAMN06073999	GCA_002038625.1		MZQD00000000									41	4728849	52.05	4995	4775		Feces		1999	Brazil	Brazil						Human, Homo sapiens
149539.596	Salmonella enterica subsp. enterica serovar Enteritidis strain CFSAN057699		149539	WGS	CFSAN057699				MLST.Salmonella_enterica.11				2017-03-20T00:00:00Z		PRJNA186035	SAMN06074045	GCA_002038745.1		MZQU00000000									36	4698502	52.12	4945	4731		Feces		2000	Brazil	Brazil						Human, Homo sapiens
149539.598	Salmonella enterica subsp. enterica serovar Enteritidis strain CFSAN057696		149539	WGS	CFSAN057696				MLST.Salmonella_enterica.11				2017-03-20T00:00:00Z		PRJNA186035	SAMN06074018	GCA_002038785.1		MZQR00000000									46	4707416	52.13	4962	4736		Feces		2000	Brazil	Brazil						Human, Homo sapiens
149539.599	Salmonella enterica subsp. enterica serovar Enteritidis strain CFSAN057703		149539	WGS	CFSAN057703				MLST.Salmonella_enterica.11				2017-03-20T00:00:00Z		PRJNA186035	SAMN06074041	GCA_002038805.1		MZQY00000000									31	4697960	52.12	4940	4725		Feces		2001	Brazil	Brazil						Human, Homo sapiens
149539.600	Salmonella enterica subsp. enterica serovar Enteritidis strain CFSAN057704		149539	WGS	CFSAN057704				MLST.Salmonella_enterica.11				2017-03-20T00:00:00Z		PRJNA186035	SAMN06074040	GCA_002038825.1		MZQZ00000000									35	4701427	52.12	4943	4730		Feces		2001	Brazil	Brazil						Human, Homo sapiens
149539.601	Salmonella enterica subsp. enterica serovar Enteritidis strain CFSAN057705		149539	WGS	CFSAN057705				MLST.Salmonella_enterica.11				2017-03-20T00:00:00Z		PRJNA186035	SAMN06074039	GCA_002038835.1		MZRA00000000									37	4696839	52.12	4948	4724		Feces		2001	Brazil	Brazil						Human, Homo sapiens
149539.603	Salmonella enterica subsp. enterica serovar Enteritidis strain CFSAN057712		149539	WGS	CFSAN057712				MLST.Salmonella_enterica.11				2017-03-20T00:00:00Z		PRJNA186035	SAMN06074032	GCA_002038885.1		MZRH00000000									30	4731519	52.09	4959	4757		Feces		2002	Brazil	Brazil						Human, Homo sapiens
149539.604	Salmonella enterica subsp. enterica serovar Enteritidis strain CFSAN057706		149539	WGS	CFSAN057706				MLST.Salmonella_enterica.11				2017-03-20T00:00:00Z		PRJNA186035	SAMN06074038	GCA_002038905.1		MZRB00000000									34	4698305	52.12	4945	4727		Feces		2001	Brazil	Brazil						Human, Homo sapiens
149539.605	Salmonella enterica subsp. enterica serovar Enteritidis strain CFSAN057716		149539	WGS	CFSAN057716				MLST.Salmonella_enterica.11				2017-03-20T00:00:00Z		PRJNA186035	SAMN06074028	GCA_002038915.1		MZRL00000000									33	4640112	52.13	4841	4643		Feces		2002	Brazil	Brazil						Human, Homo sapiens
149539.611	Salmonella enterica subsp. enterica serovar Enteritidis strain CFSAN057727		149539	WGS	CFSAN057727				MLST.Salmonella_enterica.11				2017-03-20T00:00:00Z		PRJNA186035	SAMN06074076	GCA_002039045.1		MZRW00000000									30	4640821	52.13	4843	4648		Feces		2004	Brazil	Brazil						Human, Homo sapiens
149539.613	Salmonella enterica subsp. enterica serovar Enteritidis strain CFSAN057728		149539	WGS	CFSAN057728				MLST.Salmonella_enterica.11				2017-03-20T00:00:00Z		PRJNA186035	SAMN06074075	GCA_002039085.1		MZRX00000000									37	4682638	52.13	4933	4710		Feces		2004	Brazil	Brazil						Human, Homo sapiens
149539.614	Salmonella enterica subsp. enterica serovar Enteritidis strain CFSAN057729		149539	WGS	CFSAN057729				MLST.Salmonella_enterica.11				2017-03-20T00:00:00Z		PRJNA186035	SAMN06074074	GCA_002039105.1		MZRY00000000									29	4700387	52.12	4938	4724		Feces		2004	Brazil	Brazil						Human, Homo sapiens
149539.617	Salmonella enterica subsp. enterica serovar Enteritidis strain CFSAN057730		149539	WGS	CFSAN057730				MLST.Salmonella_enterica.11				2017-03-20T00:00:00Z		PRJNA186035	SAMN06074073	GCA_002039165.1		MZRZ00000000									33	4697890	52.12	4942	4726		Feces		2004	Brazil	Brazil						Human, Homo sapiens
149539.620	Salmonella enterica subsp. enterica serovar Enteritidis strain CFSAN057734		149539	WGS	CFSAN057734				MLST.Salmonella_enterica.11				2017-03-20T00:00:00Z		PRJNA186035	SAMN06074069	GCA_002039215.1		MZSD00000000									26	4641366	52.12	4828	4644		Feces		2004	Brazil	Brazil						Human, Homo sapiens
149539.627	Salmonella enterica subsp. enterica serovar Enteritidis strain CFSAN057627		149539	WGS	CFSAN057627				MLST.Salmonella_enterica.11				2017-03-20T00:00:00Z		PRJNA186035	SAMN06073863	GCA_002039365.1		MZOA00000000									35	4698526	52.12	4947	4728		Feces		1994	Brazil	Brazil						Human, Homo sapiens
149539.630	Salmonella enterica subsp. enterica serovar Enteritidis strain CFSAN057632		149539	WGS	CFSAN057632				MLST.Salmonella_enterica.1633				2017-03-20T00:00:00Z		PRJNA186035	SAMN06073805	GCA_002039425.1		MZOF00000000									39	4704349	52.12	4966	4748		Feces		1994	Brazil	Brazil						Human, Homo sapiens
149539.631	Salmonella enterica subsp. enterica serovar Enteritidis strain CFSAN057635		149539	WGS	CFSAN057635				MLST.Salmonella_enterica.11				2017-03-20T00:00:00Z		PRJNA186035	SAMN06073780	GCA_002039445.1		MZOI00000000									34	4698085	52.13	4937	4719		Feces		1995	Brazil	Brazil						Human, Homo sapiens
149539.639	Salmonella enterica subsp. enterica serovar Enteritidis strain CFSAN057661		149539	WGS	CFSAN057661				MLST.Salmonella_enterica.11				2017-03-20T00:00:00Z		PRJNA186035	SAMN06073960	GCA_002039595.1		MZPI00000000									37	4700355	52.12	4958	4732		Feces		1996	Brazil	Brazil						Human, Homo sapiens
149539.644	Salmonella enterica subsp. enterica serovar Enteritidis strain CFSAN057675		149539	WGS	CFSAN057675				MLST.Salmonella_enterica.11				2017-03-20T00:00:00Z		PRJNA186035	SAMN06074006	GCA_002039705.1		MZPW00000000									29	4641507	52.13	4848	4645		Feces		1998	Brazil	Brazil						Human, Homo sapiens
149539.646	Salmonella enterica subsp. enterica serovar Enteritidis strain CFSAN057684		149539	WGS	CFSAN057684				MLST.Salmonella_enterica.11				2017-03-20T00:00:00Z		PRJNA186035	SAMN06073997	GCA_002039745.1		MZQF00000000									44	4735524	52.05	5012	4788		Feces		1999	Brazil	Brazil						Human, Homo sapiens
149539.648	Salmonella enterica subsp. enterica serovar Enteritidis strain CFSAN057681		149539	WGS	CFSAN057681				MLST.Salmonella_enterica.11				2017-03-20T00:00:00Z		PRJNA186035	SAMN06074000	GCA_002039785.1		MZQC00000000									33	4642903	52.13	4851	4651		Feces		1999	Brazil	Brazil						Human, Homo sapiens
149539.651	Salmonella enterica subsp. enterica serovar Enteritidis strain CFSAN057655		149539	WGS	CFSAN057655				MLST.Salmonella_enterica.11				2017-03-20T00:00:00Z		PRJNA186035	SAMN06073966	GCA_002039845.1		MZPC00000000									49	4703638	52.13	4967	4745		Feces		1996	Brazil	Brazil						Human, Homo sapiens
149539.654	Salmonella enterica subsp. enterica serovar Enteritidis strain CFSAN057700		149539	WGS	CFSAN057700				MLST.Salmonella_enterica.11				2017-03-20T00:00:00Z		PRJNA186035	SAMN06074044	GCA_002039905.1		MZQV00000000									35	4700385	52.12	4960	4736		Feces		2000	Brazil	Brazil						Human, Homo sapiens
149539.655	Salmonella enterica subsp. enterica serovar Enteritidis strain CFSAN057707		149539	WGS	CFSAN057707				MLST.Salmonella_enterica.11				2017-03-20T00:00:00Z		PRJNA186035	SAMN06074037	GCA_002039915.1		MZRC00000000									40	4784369	52.03	5071	4842		Feces		2001	Brazil	Brazil						Human, Homo sapiens
149539.658	Salmonella enterica subsp. enterica serovar Enteritidis strain CFSAN057715		149539	WGS	CFSAN057715				MLST.Salmonella_enterica.11				2017-03-20T00:00:00Z		PRJNA186035	SAMN06074029	GCA_002039985.1		MZRK00000000									40	4698757	52.12	4944	4731		Feces		2002	Brazil	Brazil						Human, Homo sapiens
149539.659	Salmonella enterica subsp. enterica serovar Enteritidis strain CFSAN057713		149539	WGS	CFSAN057713				MLST.Salmonella_enterica.11				2017-03-20T00:00:00Z		PRJNA186035	SAMN06074031	GCA_002040005.1		MZRI00000000									33	4652938	52.13	4894	4684		Feces		2002	Brazil	Brazil						Human, Homo sapiens
149539.660	Salmonella enterica subsp. enterica serovar Enteritidis strain CFSAN057714		149539	WGS	CFSAN057714				MLST.Salmonella_enterica.11				2017-03-20T00:00:00Z		PRJNA186035	SAMN06074030	GCA_002040015.1		MZRJ00000000									36	4686950	52.04	4910	4719		Feces		2002	Brazil	Brazil						Human, Homo sapiens
149539.661	Salmonella enterica subsp. enterica serovar Enteritidis strain CFSAN057718		149539	WGS	CFSAN057718				MLST.Salmonella_enterica.11				2017-03-20T00:00:00Z		PRJNA186035	SAMN06074026	GCA_002040045.1		MZRN00000000									39	4700798	52.12	4950	4730		Feces		2002	Brazil	Brazil						Human, Homo sapiens
149539.662	Salmonella enterica subsp. enterica serovar Enteritidis strain CFSAN057721		149539	WGS	CFSAN057721				MLST.Salmonella_enterica.11				2017-03-20T00:00:00Z		PRJNA186035	SAMN06074023	GCA_002040065.1		MZRQ00000000									28	4701478	52.13	4940	4726		Feces		2003	Brazil	Brazil						Human, Homo sapiens
149539.663	Salmonella enterica subsp. enterica serovar Enteritidis strain CFSAN057722		149539	WGS	CFSAN057722				MLST.Salmonella_enterica.11				2017-03-20T00:00:00Z		PRJNA186035	SAMN06074022	GCA_002040085.1		MZRR00000000									35	4744007	52.04	5009	4784		Feces		2003	Brazil	Brazil						Human, Homo sapiens
149539.666	Salmonella enterica subsp. enterica serovar Enteritidis strain CFSAN057735		149539	WGS	CFSAN057735				MLST.Salmonella_enterica.11				2017-03-20T00:00:00Z		PRJNA186035	SAMN06074068	GCA_002040135.1		MZSE00000000									29	4699924	52.13	4949	4727		Feces		2004	Brazil	Brazil						Human, Homo sapiens
149539.727	Salmonella enterica subsp. enterica serovar Enteritidis strain CFSAN057818		149539	WGS	CFSAN057818				MLST.Salmonella_enterica.11				2017-03-20T00:00:00Z		PRJNA186035	SAMN06074160	GCA_002041375.1		MZVH00000000									39	4735388	52.04	4996	4779				1969	Brazil	Brazil						Human, Homo sapiens
149539.728	Salmonella enterica subsp. enterica serovar Enteritidis strain CFSAN057823		149539	WGS	CFSAN057823				MLST.Salmonella_enterica.11				2017-03-20T00:00:00Z		PRJNA186035	SAMN06074155	GCA_002041385.1		MZVL00000000									35	4694167	52.13	4933	4715				1985	Brazil	Brazil						Human, Homo sapiens
149539.729	Salmonella enterica subsp. enterica serovar Enteritidis strain CFSAN057825		149539	WGS	CFSAN057825				MLST.Salmonella_enterica.814				2017-03-20T00:00:00Z		PRJNA186035	SAMN06074153	GCA_002041425.1		MZVM00000000									39	4724065	52.21	4984	4743				1986	Brazil	Brazil						Human, Homo sapiens
149539.731	Salmonella enterica subsp. enterica serovar Enteritidis strain CFSAN057827		149539	WGS	CFSAN057827				MLST.Salmonella_enterica.11				2017-03-20T00:00:00Z		PRJNA186035	SAMN06074151	GCA_002041455.1		MZVO00000000									39	4696469	52.13	4940	4724				1986	Brazil	Brazil						Human, Homo sapiens
149539.732	Salmonella enterica subsp. enterica serovar Enteritidis strain CFSAN057829		149539	WGS	CFSAN057829				MLST.Salmonella_enterica.11				2017-03-20T00:00:00Z		PRJNA186035	SAMN06074149	GCA_002041465.1		MZVQ00000000									33	4647021	52.14	4879	4669				1988	Brazil	Brazil						Human, Homo sapiens
149539.733	Salmonella enterica subsp. enterica serovar Enteritidis strain CFSAN057833		149539	WGS	CFSAN057833				MLST.Salmonella_enterica.11				2017-03-20T00:00:00Z		PRJNA186035	SAMN06074145	GCA_002041505.1		MZVU00000000									49	4764361	52.14	5041	4826				1989	Brazil	Brazil						Human, Homo sapiens
149539.734	Salmonella enterica subsp. enterica serovar Enteritidis strain CFSAN057835		149539	WGS	CFSAN057835				MLST.Salmonella_enterica.11				2017-03-20T00:00:00Z		PRJNA186035	SAMN06074143	GCA_002041525.1		MZVV00000000									39	4692872	52.13	4933	4727				1989	Brazil	Brazil						Human, Homo sapiens
149539.776	Salmonella enterica subsp. enterica serovar Enteritidis strain CFSAN057817		149539	WGS	CFSAN057817				MLST.Salmonella_enterica.11				2017-03-20T00:00:00Z		PRJNA186035	SAMN06074161	GCA_002042375.1		MZVG00000000									29	4701501	52.13	4939	4731				1968	Brazil	Brazil						Human, Homo sapiens
149539.777	Salmonella enterica subsp. enterica serovar Enteritidis strain CFSAN057826		149539	WGS	CFSAN057826				MLST.Salmonella_enterica.11				2017-03-20T00:00:00Z		PRJNA186035	SAMN06074152	GCA_002042365.1		MZVN00000000									43	4690536	52.13	4931	4713				1986	Brazil	Brazil						Human, Homo sapiens
149539.778	Salmonella enterica subsp. enterica serovar Enteritidis strain CFSAN057821		149539	WGS	CFSAN057821				MLST.Salmonella_enterica.11				2017-03-20T00:00:00Z		PRJNA186035	SAMN06074157	GCA_002042395.1		MZVK00000000									39	4692225	52.13	4931	4722				1982	Brazil	Brazil						Human, Homo sapiens
149539.780	Salmonella enterica subsp. enterica serovar Enteritidis strain CFSAN057830		149539	WGS	CFSAN057830				MLST.Salmonella_enterica.11				2017-03-20T00:00:00Z		PRJNA186035	SAMN06074148	GCA_002042445.1		MZVR00000000									49	4767614	52.14	5030	4822				1989	Brazil	Brazil						Human, Homo sapiens
149539.781	Salmonella enterica subsp. enterica serovar Enteritidis strain CFSAN057831		149539	WGS	CFSAN057831				MLST.Salmonella_enterica.11				2017-03-20T00:00:00Z		PRJNA186035	SAMN06074147	GCA_002042455.1		MZVS00000000									43	4693189	52.13	4917	4718				1989	Brazil	Brazil						Human, Homo sapiens
149539.782	Salmonella enterica subsp. enterica serovar Enteritidis strain CFSAN057832		149539	WGS	CFSAN057832				MLST.Salmonella_enterica.11				2017-03-20T00:00:00Z		PRJNA186035	SAMN06074146	GCA_002042485.1		MZVT00000000									30	4699091	52.13	4933	4729				1989	Brazil	Brazil						Human, Homo sapiens
149539.783	Salmonella enterica subsp. enterica serovar Enteritidis strain CFSAN057836		149539	WGS	CFSAN057836				MLST.Salmonella_enterica.11				2017-03-20T00:00:00Z		PRJNA186035	SAMN06074142	GCA_002042495.1		MZVW00000000									43	4723962	52.13	4982	4777				1989	Brazil	Brazil						Human, Homo sapiens
149539.799	Salmonella enterica subsp. enterica serovar Enteritidis strain CFSAN057652		149539	WGS	CFSAN057652				MLST.Salmonella_enterica.11				2017-03-20T00:00:00Z		PRJNA186035	SAMN06073969	GCA_002042825.1		MZOZ00000000									39	4698898	52.12	4941	4730		Feces		1996	Brazil	Brazil						Human, Homo sapiens
149539.800	Salmonella enterica subsp. enterica serovar Enteritidis strain CFSAN057697		149539	WGS	CFSAN057697				MLST.Salmonella_enterica.11				2017-03-20T00:00:00Z		PRJNA186035	SAMN06074017	GCA_002042845.1		MZQS00000000									35	4704426	52.11	4966	4736		Feces		2000	Brazil	Brazil						Human, Homo sapiens
149539.803	Salmonella enterica subsp. enterica serovar Enteritidis strain BCW_3418		149539	WGS	BCW_3418				MLST.Salmonella_enterica.11				2017-03-22T00:00:00Z		PRJNA203445	SAMN02368393	GCA_002060155.1		MXSP00000000									38	4701794	52.13	4751			Egg house		2004	United States	United States						Chicken, Gallus gallus
149539.805	Salmonella enterica subsp. enterica serovar Enteritidis strain BCW_3417		149539	WGS	BCW_3417				MLST.Salmonella_enterica.11				2017-03-22T00:00:00Z		PRJNA203445	SAMN02368392	GCA_002061465.1		MXSQ00000000									40	4697833	52.13	4750			Egg house		2004	United States	United States						Chicken, Gallus gallus
149539.812	Salmonella enterica subsp. enterica serovar Enteritidis strain BCW_2680		149539	WGS	BCW_2680				MLST.Salmonella_enterica.11				2017-03-22T00:00:00Z		PRJNA203445	SAMN02368559	GCA_002065775.1		MYDB00000000									44	4750564	52.13	4823			Human		2002	Taiwan	Taiwan						Human, Homo sapiens
149539.820	Salmonella enterica subsp. enterica serovar Enteritidis strain CFSAN057834		149539	WGS	CFSAN057834				MLST.Salmonella_enterica.11				2017-04-03T00:00:00Z		PRJNA186035	SAMN06074144	GCA_002076985.1		NBNB00000000									38	4694997	52.13	4747					1989	Brazil	Brazil						Human, Homo sapiens
149539.883	Salmonella enterica subsp. enterica serovar Enteritidis strain 56-3991		149539	Complete	56-3991	Enteritidis			MLST.Salmonella_enterica.11				2017-11-07T00:00:00Z	29301885	PRJNA354706	SAMN06050726	GCA_002760915.1		CP018635,CP018636		FDA		PacBio	missing	HGAP v. 3.0	1	1	2	4737486	52.17	4912	4715		Human		1956	United States	United States						Human, Homo sapiens
149539.884	Salmonella enterica subsp. enterica serovar Enteritidis strain 70-1605		149539	WGS	70-1605	Enteritidis			MLST.Salmonella_enterica.11				2017-11-07T00:00:00Z	29301885	PRJNA354706	SAMN06050728	GCA_002760935.1		CP018640,CP018641		FDA		PacBio	missing	HGAP v. 3.0		1	2	4738909	52.17	4920	4709		Human		1970	United States	United States						Human, Homo sapiens
149539.885	Salmonella enterica subsp. enterica serovar Enteritidis strain 74-1357		149539	Complete	74-1357	Enteritidis			MLST.Salmonella_enterica.11				2017-11-07T00:00:00Z	29301885	PRJNA354706	SAMN06050729	GCA_002760955.1		CP018642,CP018643		FDA		PacBio	missing	HGAP v. 3.0	1	1	2	4816868	52.11	4993	4805		Human		1974	United States	United States						Human, Homo sapiens
149539.886	Salmonella enterica subsp. enterica serovar Enteritidis strain 77-2980		149539	Complete	77-2980	Enteritidis			MLST.Salmonella_enterica.11				2017-11-07T00:00:00Z	29301885	PRJNA354706	SAMN06050730	GCA_002760975.1		CP018644		FDA		PacBio	missing	HGAP v. 3.0	1		1	4686089	52.19	4897	4635		Human		1977	United States	United States						Human, Homo sapiens
149539.887	Salmonella enterica subsp. enterica serovar Enteritidis strain 79-2359		149539	Complete	79-2359	Enteritidis			MLST.Salmonella_enterica.11				2017-11-07T00:00:00Z	29301885	PRJNA354706	SAMN06050731	GCA_002760995.1		CP018645,CP018646		FDA		PacBio	missing	HGAP v. 3.0	1	1	2	4739705	52.18	4926	4703		Human		1979	United States	United States						Human, Homo sapiens
149539.888	Salmonella enterica subsp. enterica serovar Enteritidis strain 81-1435		149539	Complete	81-1435	Enteritidis			MLST.Salmonella_enterica.11				2017-11-07T00:00:00Z	29301885	PRJNA354706	SAMN06050732	GCA_002761015.1		CP018647		FDA		PacBio	missing	HGAP v. 3.0	1		1	4699764	52.25	4859	4667		Human		1981	United States	United States						Human, Homo sapiens
149539.889	Salmonella enterica subsp. enterica serovar Enteritidis strain 81-1706		149539	Complete	81-1706	Enteritidis			MLST.Salmonella_enterica.11				2017-11-07T00:00:00Z	29301885	PRJNA354706	SAMN06050735	GCA_002761035.1		CP018655,CP018656		FDA		PacBio	missing	HGAP v. 3.0	1	1	2	4944010	52.04	5235	4969		Human		1981	United States	United States						Human, Homo sapiens
149539.890	Salmonella enterica subsp. enterica serovar Enteritidis strain 92-0392		149539	Complete	92-0392	Enteritidis			MLST.Salmonella_enterica.19				2017-11-07T00:00:00Z	29301885	PRJNA354706	SAMN06050736	GCA_002761055.1		CP018657,CP018658		FDA		PacBio	missing	HGAP v. 3.0	1	1	2	5028552	52.13	5320	5082		Human		1992	United States	United States						Human, Homo sapiens
149539.891	Salmonella enterica subsp. enterica serovar Enteritidis strain 93-0639		149539	Complete	93-0639	Enteritidis			MLST.Salmonella_enterica.11				2017-11-07T00:00:00Z	29301885	PRJNA354706	SAMN06050737	GCA_002761075.1		CP018659,CP018660		FDA		PacBio	missing	HGAP v. 3.0	1	1	2	4738679	52.17	4940	4714		Human		1993	United States	United States						Human, Homo sapiens
149539.892	Salmonella enterica subsp. enterica serovar Enteritidis strain 95-0621		149539	Complete	95-0621	Enteritidis			MLST.Salmonella_enterica.11				2017-11-07T00:00:00Z	29301885	PRJNA354706	SAMN06050738	GCA_002761095.1		CP018661,CP018662,CP018663		FDA		PacBio	missing	HGAP v. 3.0	1	2	3	4790958	52.1	5016	4771		Human		1995	United States	United States						Human, Homo sapiens
149539.893	Salmonella enterica subsp. enterica serovar Enteritidis strain 49-2444		149539	Complete	49-2444	Enteritidis			MLST.Salmonella_enterica.136				2017-11-07T00:00:00Z	29301885	PRJNA354706	SAMN06050725	GCA_002761115.1		CP018633,CP018634		FDA		PacBio	missing	HGAP v. 3.0	1	1	2	4754716	52.2	4967	4726		Human		1949	United States	United States						Human, Homo sapiens
149539.894	Salmonella enterica subsp. enterica serovar Enteritidis strain 69-3861		149539	Complete	69-3861	Enteritidis			MLST.Salmonella_enterica.11				2017-11-07T00:00:00Z	29301885	PRJNA354706	SAMN06050727	GCA_002761135.1		CP018637,CP018638,CP018639		FDA		PacBio	missing	HGAP v. 3.0	1	2	3	4845989	52.11	5096	4874		Human		1969	United States	United States						Human, Homo sapiens
149539.895	Salmonella enterica subsp. enterica serovar Enteritidis strain 81-1607		149539	Complete	81-1607	Enteritidis			MLST.Salmonella_enterica.11				2017-11-07T00:00:00Z	29301885	PRJNA354706	SAMN06050733	GCA_002761155.1		CP018648,CP018649,CP018650		FDA		PacBio	missing	HGAP v. 3.0	1	2	3	4802885	52.19	4995	4776		Human		1981	United States	United States						Human, Homo sapiens
149539.896	Salmonella enterica subsp. enterica serovar Enteritidis strain 81-1705		149539	Complete	81-1705	Enteritidis			MLST.Salmonella_enterica.11				2017-11-07T00:00:00Z	29301885	PRJNA354706	SAMN06050734	GCA_002763415.1		CP018651,CP018652,CP018653,CP018654		FDA		PacBio	missing	HGAP v. 3.0	1	3	4	4991608	52.03	5273	5022		Human		1981	United States	United States						Human, Homo sapiens
882878.3	Salmonella enterica subsp. enterica serovar Enteritidis str. CDC_2010K_1441	Salmonella enterica subsp. enterica serovar Enteritidis str. CDC_2010K_1441	882878	WGS	CDC_2010K_1441	serovar Enteritidis			MLST.Salmonella_enterica.11				2012-12-31T00:00:00Z	23383127	PRJNA52003	SAMN01041150	GCA_000329165.1	SRR518771	ALFM00000000	-	FDA	WGS	454	26.2x				40	4694269	52.14	4726	4473		clinical		1969	United States	USA: California						Human, Homo sapiens
886716.3	Salmonella enterica subsp. enterica serovar Enteritidis str. CDC_2010K_1444	Salmonella enterica subsp. enterica serovar Enteritidis str. CDC_2010K_1444	886716	WGS	CDC_2010K_1444	serovar Enteritidis			MLST.Salmonella_enterica.11				2012-12-31T00:00:00Z	23383127	PRJNA52495	SAMN01041152	GCA_000329385.1	SRR518827	ALFX00000000	-	FDA	WGS	454	22.1x				46	4732008	52.03	4773	4520		clinical		2001	United States	USA: California						Human, Homo sapiens
891411.3	Salmonella enterica subsp. enterica serovar Enteritidis str. 77-0424	Salmonella enterica subsp. enterica serovar Enteritidis str. 77-0424	891411	WGS	77-0424	serovar Enteritidis			MLST.Salmonella_enterica.11				2012-07-18T00:00:00Z		PRJNA53259	SAMN01041142	GCA_000280135.1	SRR518840	ALEL00000000	-	FDA	WGS	454	21.5x	Newbler v. 2.6			43	4693823	52	4721	4482		clinical		1977								Human, Homo sapiens
925127.3	Salmonella enterica subsp. enterica serovar Enteritidis str. CVM_N202	Salmonella enterica subsp. enterica serovar Enteritidis str. CVM_N202	925127	WGS	CVM_N202	serovar Enteritidis			MLST.Salmonella_enterica.11				2012-12-31T00:00:00Z	23383127	PRJNA59989	SAMN01041163	GCA_000329805.1	SRR518828	ALGS00000000	-	FDA	WGS	454	19.2x				44	4695360	52.14	4740	4471		chicken		2004	United States							Chicken, Gallus gallus
925128.3	Salmonella enterica subsp. enterica serovar Enteritidis str. CVM_56-3991	Salmonella enterica subsp. enterica serovar Enteritidis str. CVM_56-3991	925128	WGS	CVM_56-3991	serovar Enteritidis			MLST.Salmonella_enterica.11				2012-12-31T00:00:00Z		PRJNA59991	SAMN01041100	GCA_000329825.1	SRR518789	ALGT00000000	-	FDA	WGS	454	20.7x				51	4696150	52.13	4739	4472		clinical		1956	United States							Human, Homo sapiens
925129.3	Salmonella enterica subsp. enterica serovar Enteritidis str. CVM_76-3618	Salmonella enterica subsp. enterica serovar Enteritidis str. CVM_76-3618	925129	WGS	CVM_76-3618	serovar Enteritidis			MLST.Salmonella_enterica.11				2012-12-31T00:00:00Z		PRJNA59993	SAMN01041141	GCA_000329845.1	SRR518847	ALGU00000000	-	FDA	WGS	454	14.4x				104	4684363	52.13	4738	4496		clinical		1976	United States							Human, Homo sapiens
926034.3	Salmonella enterica subsp. enterica serovar Enteritidis str. 77-1427	Salmonella enterica subsp. enterica serovar Enteritidis str. 77-1427	926034	WGS	77-1427	serovar Enteritidis			MLST.Salmonella_enterica.11				2012-07-18T00:00:00Z		PRJNA60069	SAMN01041143	GCA_000280315.2	SRR1786099,SRR1786143,SRR1786144,SRR518841	ALEU00000000	NZ_CP007598.1,NZ_CP007599.1	FDA	WGS	454	19.2x	Newbler v. 2.6			44	4691594	52.1	4726	4459		clinical		1977								Human, Homo sapiens
926035.3	Salmonella enterica subsp. enterica serovar Enteritidis str. 77-2659	Salmonella enterica subsp. enterica serovar Enteritidis str. 77-2659	926035	WGS	77-2659	serovar Enteritidis			MLST.Salmonella_enterica.11				2012-07-18T00:00:00Z		PRJNA60071	SAMN01041144	GCA_000280335.1	SRR518843	ALEV00000000	-	FDA	WGS	454	18.8x	Newbler v. 2.6			43	4696012	52	4742	4473		clinical		1977								Human, Homo sapiens
926036.3	Salmonella enterica subsp. enterica serovar Enteritidis str. 78-1757	Salmonella enterica subsp. enterica serovar Enteritidis str. 78-1757	926036	WGS	78-1757	serovar Enteritidis			MLST.Salmonella_enterica.11				2012-07-18T00:00:00Z		PRJNA60073	SAMN01041145	GCA_000280355.1	SRR518811	ALEW00000000	-	FDA	WGS	454	40.0x	Newbler v. 2.6			40	4695879	52.1	4718	4472		clinical		1978								Human, Homo sapiens
930768.3	Salmonella enterica subsp. enterica serovar Enteritidis str. CVM_69-4941	Salmonella enterica subsp. enterica serovar Enteritidis str. CVM_69-4941	930768	WGS	CVM_69-4941	serovar Enteritidis			MLST.Salmonella_enterica.11				2012-12-31T00:00:00Z		PRJNA60509	SAMN01041139	GCA_000329945.1	SRR518790,SRR518791	ALGZ00000000	-	FDA	WGS	454	18.6x				69	4692723	52.13	4732	4486		clinical		1969	United States							Human, Homo sapiens
984212.3	Salmonella enterica subsp. enterica serovar Enteritidis str. 17927	Salmonella enterica subsp. enterica serovar Enteritidis str. 17927	984212	WGS	17927	serovar Enteritidis			MLST.Salmonella_enterica.11				2012-12-31T00:00:00Z	23383127	PRJNA62793	SAMN01041084	GCA_000329985.1	SRR518792	ALHB00000000	-	FDA	WGS	454	18.5x				91	4687875	52.13	4708	4494		clinical		2001	United States	USA: Iowa						Human, Homo sapiens
984214.3	Salmonella enterica subsp. enterica serovar Enteritidis str. 22558	Salmonella enterica subsp. enterica serovar Enteritidis str. 22558	984214	WGS	22558	serovar Enteritidis			MLST.Salmonella_enterica.11				2012-12-31T00:00:00Z	23383127	PRJNA62797	SAMN01041088	GCA_000330025.1	SRR518758	ALHD00000000	-	FDA	WGS	454	14.8x				297	4629940	52.16	5303	4511		clinical		2001	United States	USA: Iowa						Human, Homo sapiens
997328.3	Salmonella enterica subsp. enterica serovar Enteritidis str. 76-2651	Salmonella enterica subsp. enterica serovar Enteritidis str. 76-2651	997328	WGS	76-2651	serovar Enteritidis			MLST.Salmonella_enterica.11				2012-12-31T00:00:00Z		PRJNA63673	SAMN01041140	GCA_000330405.1	SRR518802	ALHW00000000	-	FDA	WGS	454	18.0x				609	4678851	52.15	4856	4789		clinical		1976	United States	USA: Maryland						Human, Homo sapiens
[truncated: 23 more columns]
