# Supplementary material for: A rare case of Colistin-resistant Salmonella Enteritidis meningitis in an HIV-seropositive patient
Source: BMC Infect Dis. 2019 Sep 14;19:806. doi: 10.1186/s12879-019-4391-7 (PMC6744686; doi:10.1186/s12879-019-4391-7)
Supplement: Supplementary file 3 — Metadata of isolates used for phylogenetic tree Fig. 2B (XLSX 556 kb) [file 12879_2019_4391_MOESM3_ESM.xlsx]

## Sheet: patric3_query
Genome ID	Genome Name	Organism Name	NCBI Taxon ID	Genome Status	Strain	Serovar	Biovar	Pathovar	MLST	Other Typing	Culture Collection	Type Strain	Completion Date	Publication	BioProject Accession	BioSample Accession	Assembly Accession	SRA Accession	GenBank Accessions	RefSeq Accessions	Sequencing Centers	Sequencing Status	Sequencing Platform	Sequencing Depth	Assembly Method	Chromosomes	Plasmids	Contigs	Genome Length	GC Content	PATRIC CDS	RefSeq CDS	Isolation Site	Isolation Source	Isolation Comments	Collection Date	Isolation Country	Geographic Location	Latitude	Longitude	Altitude	Depth	Other Environmental	Host Name	Host Gender	Host Age	Host Health	Body Sample Site	Body Sample Subsite
1173817.3	Salmonella enterica subsp. enterica serovar Enteritidis str. 3402	Salmonella enterica subsp. enterica serovar Enteritidis str. 3402	1173817	WGS	3402	serovar Enteritidis			MLST.Salmonella_enterica.654				2013-12-10T00:00:00Z		PRJNA161365	SAMN01813925	GCA_000505105.1		AYVI00000000	-	FDA	WGS	Illumina MiSeq	22x	Velvet v. 1.2.09			191	4912750	52.1	4978	4788		cow feces		2002								Cow, Bos taurus
1182757.3	Salmonella enterica subsp. enterica serovar Enteritidis str. 2010K-0669	Salmonella enterica subsp. enterica serovar Enteritidis str. 2010K-0669	1182757	WGS	2010K-0669	serovar Enteritidis			MLST.Salmonella_enterica.11				2012-07-10T00:00:00Z		PRJNA162753	SAMN02415218	GCA_000278485.1		AKFX00000000	-	Centers for Disease Control & Prevention	WGS	454	26.0x	Newbler v. 2.5			35	4728160	52.1	4799					2010	United States	United States						Human, Homo sapiens
1182758.3	Salmonella enterica subsp. enterica serovar Enteritidis str. 2010K-2599	Salmonella enterica subsp. enterica serovar Enteritidis str. 2010K-2599	1182758	WGS	2010K-2599	serovar Enteritidis			MLST.Salmonella_enterica.11				2012-07-10T00:00:00Z		PRJNA162755	SAMN02415217	GCA_000278465.1		AKFW00000000	-	Centers for Disease Control & Prevention	WGS	454	26.0x	Newbler v. 2.5			40	4727926	52.1	4788					2010	United States	United States						Human, Homo sapiens
1182759.3	Salmonella enterica subsp. enterica serovar Enteritidis str. 08-0047	Salmonella enterica subsp. enterica serovar Enteritidis str. 08-0047	1182759	WGS	08-0047	serovar Enteritidis			MLST.Salmonella_enterica.11				2012-07-10T00:00:00Z		PRJNA162757	SAMN02415219	GCA_000278505.1		AKFY00000000	-	Centers for Disease Control & Prevention	WGS	454	26.0x	Newbler v. 2.5			98	4683206	52.1	4747			stool		2007	United States	United States						Human, Homo sapiens
1182760.3	Salmonella enterica subsp. enterica serovar Enteritidis str. 08-0128	Salmonella enterica subsp. enterica serovar Enteritidis str. 08-0128	1182760	WGS	08-0128	serovar Enteritidis			MLST.Salmonella_enterica.11				2012-07-10T00:00:00Z		PRJNA162759	SAMN02415220	GCA_000278525.1		AKFZ00000000	-	Centers for Disease Control & Prevention	WGS	454	26.0x	Newbler v. 2.5			38	4726587	52.1	4797			stool		2008	United States	United States						Human, Homo sapiens
1182761.3	Salmonella enterica subsp. enterica serovar Enteritidis str. 08-0627	Salmonella enterica subsp. enterica serovar Enteritidis str. 08-0627	1182761	WGS	08-0627	serovar Enteritidis			MLST.Salmonella_enterica.11				2012-07-10T00:00:00Z		PRJNA162761	SAMN02415221	GCA_000278545.1		AKGA00000000	-	Centers for Disease Control & Prevention	WGS	454	26.0x	Newbler v. 2.5			41	4726824	52.1	4767			stool		2008	United States	United States						Human, Homo sapiens
1243619.3	Salmonella enterica subsp. enterica serovar Enteritidis str. EC20110354		1243619	Complete	enteritidis	serovar enteritidis			MLST.Salmonella_enterica.11				2014-04-02T00:00:00Z	24786953	PRJNA219482	SAMN02384160	GCA_000626175.1	SRR1183736,SRR1183970	CP007175.1	NZ_CP007175.1	LFZ		454; Illumina	>100X	MIRA v. 4	1		1	4711160	52.2	4609	4366				2010	Canada	Canada: Alberta						Human, Homo sapiens
1243621.3	Salmonella enterica subsp. enterica serovar Enteritidis str. EC20110356		1243621	Complete	enteritidis	serovar enteritidis			MLST.Salmonella_enterica.11				2014-04-01T00:00:00Z	24786953	PRJNA219482	SAMN02384161	GCA_000623375.1	SRR1183737,SRR1183971	CP007262.1	NZ_CP007262.1	LFZ		454; Illumina	>100x	MIRA v. 4.0	1		1	4682805	52.2	4586	4336		Human-Outbreak		2009	Canada	Canada: Alberta						Human, Homo sapiens
1244111.3	Salmonella enterica subsp. enterica serovar Enteritidis str. EC20110357		1244111	Complete	enteritidis	serovar enteritidis			MLST.Salmonella_enterica.11				2014-04-01T00:00:00Z	24786953	PRJNA219482	SAMN02384162	GCA_000623355.1	SRR1183738,SRR1183972	CP007261.1	NZ_CP007261.1	LFZ		454; Illumina	>100x	MIRA v. 4.0	1		1	4678418	52.2	4578	4333		Human-Sporadic		2003	Canada	Canada: Alberta						Human, Homo sapiens
1244112.3	Salmonella enterica subsp. enterica serovar Enteritidis str. EC20110358		1244112	Complete	enteritidis	serovar enteritidis			MLST.Salmonella_enterica.11				2014-04-01T00:00:00Z	24786953	PRJNA219482	SAMN02384163	GCA_000623335.1	SRR1183739,SRR1183973	CP007260.1	NZ_CP007260.1	LFZ		454; Illumina	>100x	MIRA v. 4.0	1		1	4678687	52.2	4583	4333		Human-Sporadic		2009	Canada	Canada: Alberta						Human, Homo sapiens
1244113.3	Salmonella enterica subsp. enterica serovar Enteritidis str. EC20110359		1244113	Complete	enteritidis	serovar enteritidis			MLST.Salmonella_enterica.11				2014-04-01T00:00:00Z	24786953	PRJNA219482	SAMN02384164	GCA_000623315.1	SRR1183740,SRR1183974	CP007259.1	NZ_CP007259.1	LFZ		454; Illumina	>100x	MIRA v. 4.0	1		1	4711474	52.2	4615	4371		Human-Sporadic		2004	Canada	Canada: Alberta						Human, Homo sapiens
1244118.3	Salmonella enterica subsp. enterica serovar Enteritidis str. EC20110360		1244118	Complete	enteritidis	serovar enteritidis			MLST.Salmonella_enterica.11				2014-04-01T00:00:00Z	24786953	PRJNA219482	SAMN02384166	GCA_000623295.1	SRR1183742,SRR1183976	CP007258.1	NZ_CP007258.1	LFZ		454; Illumina	>100x	MIRA v. 4.0	1		1	4678618	52.2	4579	4326		Human-Sporadic		2004	Canada	Canada: Alberta						Human, Homo sapiens
1244119.3	Salmonella enterica subsp. enterica serovar Enteritidis str. EC20110361		1244119	Complete	enteritidis	serovar enteritidis			MLST.Salmonella_enterica.11				2014-04-01T00:00:00Z	24786953	PRJNA219482	SAMN02384167	GCA_000623275.1	SRR1183743,SRR1183977	CP007263.1	NZ_CP007263.1	LFZ		454; Illumina	>100x	MIRA v. 4.0	1		1	4682911	52.2	4590	4327		Human-Sporadic		2009	Canada	Canada: Alberta						Human, Homo sapiens
1244120.3	Salmonella enterica subsp. enterica serovar Enteritidis str. EC20111095		1244120	Complete	enteritidis	serovar enteritidis			MLST.Salmonella_enterica.11				2014-04-02T00:00:00Z	24786953	PRJNA219482	SAMN02384168	GCA_000626375.1	SRR1183744,SRR1183978	CP007254.1	NZ_CP007254.1	LFZ		454; Illumina	>100x	MIRA v. 4.0	1		1	4679953	52.2	4574	4330		Human-Outbreak		2011	Canada	Canada: Quebec						Human, Homo sapiens
1400811.3	Salmonella enterica subsp. enterica serovar Enteritidis str. SHSE001		1400811	WGS	SHSE001	Enteritidis			MLST.Salmonella_enterica.17				2017-08-07T00:00:00Z		PRJNA218927	SAMN02737319	GCA_002242515.1		JAMW00000000		University of Maryland, College Park		Illumina	70	Newbler v. 2.6			70	4888368	51.71	4962	4459				2006	China	China: Shanghai						chicken breast
1400812.3	Salmonella enterica subsp. enterica serovar Enteritidis str. SHSE002		1400812	WGS	SHSE002	Enteritidis			MLST.Salmonella_enterica.11				2017-08-07T00:00:00Z		PRJNA218928	SAMN02737314	GCA_002242555.1		JAMX00000000		University of Maryland, College Park		Illumina	58	Newbler v. 2.6			38	4854426	52.16	4985	4508				2011	China	China: Shanghai						Human, Homo sapiens
1400813.3	Salmonella enterica subsp. enterica serovar Enteritidis str. SHSE003		1400813	WGS	SHSE003	Enteritidis			MLST.Salmonella_enterica.11				2017-08-07T00:00:00Z		PRJNA218929	SAMN02737317	GCA_002242565.1		JAMY00000000		University of Maryland, College Park		Illumina	67	Newbler v. 2.6			53	4914789	52.07	5068	4546				2011	China	China: Shanghai						Human, Homo sapiens
1400814.3	Salmonella enterica subsp. enterica serovar Enteritidis str. SHSE004		1400814	WGS	SHSE004	Enteritidis			MLST.Salmonella_enterica.40				2017-08-07T00:00:00Z		PRJNA218930	SAMN02737320	GCA_002242595.1		JAMZ00000000		University of Maryland, College Park		Illumina	53	Newbler v. 2.6			55	4749401	51.98	4816	4325				2010	China	China: Shanghai						Human, Homo sapiens
1412451.3	Salmonella enterica subsp. enterica serovar Enteritidis str. EC20110223		1412451	Complete	enteritidis	serovar enteritidis			MLST.Salmonella_enterica.11				2014-04-01T00:00:00Z	24786953	PRJNA219482	SAMN02384165	GCA_000623175.1	SRR1183741,SRR1183975	CP007266.1	-	LFZ		454; Illumina		MIRA v. 4.0	1		1	4771577	52.2	4713	4429		Human- mung bean-Outbreak		2005	Canada	Canada: Ontario						Human, Homo sapiens
1412592.3	Salmonella enterica subsp. enterica serovar Enteritidis str. EC20121175		1412592	Complete	enteritidis	serovar enteritidis			MLST.Salmonella_enterica.11				2014-04-01T00:00:00Z	24786953	PRJNA219482	SAMN02384313	GCA_000623055.2	SRR1183889	CP007269.2	NZ_CP007269.1	LFZ		Illumina	>70X	MIRA v. 4.0	1		1	4679953	52.2	4574	4367		chick paper		2010	Canada	Canada: Ontario						Human, Homo sapiens
149539.1140	Salmonella enterica subsp. enterica serovar Enteritidis strain 86		149539	WGS	86	Enteritidis			MLST.Salmonella_enterica.11				2017-12-03T00:00:00Z		PRJNA312617	SAMN08026553	GCA_002803705.1		PHUP01000000		U.S. Food and Drug Administration		Illumina MiSeq	50.0x	CLC NGS Cell v. SEPT-2017			128	4665166	52.13	4906	4739				2010	United States	United States						Poultry
149539.1141	Salmonella enterica subsp. enterica serovar Enteritidis strain 87		149539	WGS	87	Enteritidis			MLST.Salmonella_enterica.11				2017-12-05T00:00:00Z		PRJNA312617	SAMN08026555	GCA_002810205.1		PIJU01000000		U.S. Food and Drug Administration		Illumina MiSeq	50.0x	CLC NGS Cell v. SEPT-2017			95	4656278	52.14	4885	4717				2010	United States	United States						Poultry
149539.1418	Salmonella enterica subsp. enterica serovar Enteritidis strain SE86		149539	Complete	SE86	Enteritidis			MLST.Salmonella_enterica.11				2018-03-08T00:00:00Z		PRJNA371723	SAMN06311389	GCA_002982095.1		CP019681		Universidade Federal do Rio Grande do Sul		Illumina MiSeq	79.0x	SPAdes v. 3.9	1		1	4685718	52.1671	4815	4615				12-Oct-2001	Brazil	Brazil: Rio Grande do Sul						poultry
149539.1428	Salmonella enterica subsp. enterica serovar Enteritidis strain RM4283		149539	Complete	RM4283	Enteritidis			MLST.Salmonella_enterica.11				2018-06-04T00:00:00Z		PRJNA443261	SAMN08768800	GCA_003184325.1		CP028157,CP028156,CP028155		United States Department of Agriculture, Agricultural Research Service		PacBio; Illumina MiSeq	195.0x	HGAP v.3 as available in the SMRT	1	2	3	4785531	52.0072	5008	4799		feces	isolated from a patient in British Columbia during the 2001 outbreak associated with consumption of raw almonds	Apr-2001	Canada	Canada: Vancouver						Human, Homo sapiens			gasteroenteritis
149539.1430	Salmonella enterica subsp. enterica serovar Enteritidis strain UGA16		149539	WGS	UGA16	Enteritidis			MLST.Salmonella_enterica.11				2018-08-06T00:00:00Z		PRJNA387953	SAMN07164055	GCA_003357105.1		NHTP01000000		Los Alamos National Laboratory		Illumina HiSeq	389x	Velvet v. 1.2.08			25	4701989	52.138	4909	4733		blood		2003	Kenya	Kenya						Human, Homo sapiens			gastroenteritis
149539.1431	Salmonella enterica subsp. enterica serovar Enteritidis strain UGA18		149539	WGS	UGA18	Enteritidis			MLST.Salmonella_enterica.11				2018-08-06T00:00:00Z		PRJNA387953	SAMN07164056	GCA_003357125.1		NHTO01000000		Los Alamos National Laboratory		Illumina HiSeq	389x	Velvet v. 1.2.08			36	4866685	52.1974	5167	4974		blood		2003	Kenya	Kenya						Human, Homo sapiens			gastroenteritis
149539.1432	Salmonella enterica subsp. enterica serovar Enteritidis strain FORC_075		149539	Complete	FORC_075	Enteritidis			MLST.Salmonella_enterica.11				2018-08-28T00:00:00Z		PRJNA400838	SAMN07580859	GCA_003429365.1		CP023475,CP023476		Food-borne Pathogen Omics Research Center, FORC		PacBio	158x	SMRT Analysis v. 2.3.0	1	1	2	4742259	52.1	4753	4504		Human Stool	isolated from the human stool in South Korea	2017-05-31	South Korea	South Korea						Human, Homo sapiens			Salmonellosis
149539.1450	Salmonella enterica subsp. enterica serovar Enteritidis strain I15		149539	WGS	I15	Enteritidis			MLST.Salmonella_enterica.11				2018-09-24T00:00:00Z		PRJNA339352	SAMN05710234	GCA_003590405.1		MIKM01000000		ShenZhen Children's Hospital		Illumina HiSeq	100.0x	SOAPdenovo v. 2.21			28	4822587	52.1063	5122			synovial fluid		30-Jul-2014	China	China: Shenzhen Children's Hospital						Human, Homo sapiens			fever and Arthralgia
149539.1478	Salmonella enterica subsp. enterica serovar Enteritidis strain SEO		149539	Complete	SEO	Enteritidis			MLST.Salmonella_enterica.11				2018-10-27T00:00:00Z		PRJNA497164	SAMN10250222	GCA_003691385.1		CP033090,CP033089		Chinese PLA general hospital		PacBio RSII	266.0x	Celera Assembler v. 8.3	1	1	2	4735694	52.169	4725			feces		2016-09-18	China	China: Beijing						Human, Homo sapiens			gastroenteritis
149539.1485	Salmonella enterica subsp. enterica serovar Enteritidis strain NC_WHO_S066		149539	WGS	NC_WHO_S066	Enteritidis			MLST.Salmonella_enterica.11				2018-12-06T00:00:00Z		PRJNA293224	SAMN09631418	GCA_003897535.1		RUFK01000000		US Food and Drug Administration		ILLUMINA	79x	SKESA v. 2.2			36	4699157	52.1367	4931	4739		Human Stool		2011-09-22	Lebanon	Lebanon						Human, Homo sapiens
149539.1486	Salmonella enterica subsp. enterica serovar Enteritidis strain NC_WHO_S063		149539	WGS	NC_WHO_S063	Enteritidis			MLST.Salmonella_enterica.11				2018-12-06T00:00:00Z		PRJNA293224	SAMN09631590	GCA_003897735.1		RUGU01000000		US Food and Drug Administration		ILLUMINA	70x	SKESA v. 2.2			43	4698146	52.1358	4939	4749		Human Stool		2011-09-22	Lebanon	Lebanon						Human, Homo sapiens
149539.1488	Salmonella enterica subsp. enterica serovar Enteritidis strain I24		149539	WGS	I24	Enteritidis			MLST.Salmonella_enterica.11				2018-12-14T00:00:00Z		PRJNA339352	SAMN05969713	GCA_003945815.1		MOWU01000000		ShenZhen Children's Hospital		Illumina HiSeq	100.0x	SOAPdenovo v. 2.21			37	4730361	52.1024	4905			blood		02-Oct-2014	China	China: Shenzhen Children's Hospital						Human, Homo sapiens			enteritidis and stomachache
149539.1489	Salmonella enterica subsp. enterica serovar Enteritidis strain G104		149539	WGS	G104	Enteritidis			MLST.Salmonella_enterica.11				2018-12-14T00:00:00Z		PRJNA339352	SAMN05969711	GCA_003945825.1		MOWT01000000		ShenZhen Children's Hospital		Illumina HiSeq	100.0x	SOAPdenovo v. 2.21			41	4795853	52.1457	5054			stool		20-Aug-2014	China	China: Shenzhen Children's Hospital						Human, Homo sapiens			enteritidis
149539.1490	Salmonella enterica subsp. enterica serovar Enteritidis strain G106		149539	WGS	G106	Enteritidis			MLST.Salmonella_enterica.11				2018-12-14T00:00:00Z		PRJNA339352	SAMN05969712	GCA_003945905.1		MOXA01000000		ShenZhen Children's Hospital		Illumina HiSeq	100.0x	SOAPdenovo v. 2.21			33	4725558	52.104	4959			stool		07-Sep-2014	China	China: Shenzhen Children's Hospital						Human, Homo sapiens			enteritidis
149539.1501	Salmonella enterica subsp. enterica serovar Enteritidis strain CFSAN024730		149539	WGS	CFSAN024730	Enteritidis			MLST.Salmonella_enterica.3000				2016-08-25T00:00:00Z		PRJNA186035	SAMN03079675	GCA_001713775.1		LILS01000000		Center for Food Safety and Applied Nutrition		Illumina MiSeq V2	83.0x	CLC Genomics Workbench v. 7.5			44	4703121	52.134	4837	4448				2010	Chile	Chile: Metropolitan region Santiago						Homo sapiens			none
149539.1503	Salmonella enterica subsp. enterica serovar Enteritidis strain CFSAN024733		149539	WGS	CFSAN024733	Enteritidis			MLST.Salmonella_enterica.11				2016-08-25T00:00:00Z		PRJNA186035	SAMN03079678	GCA_001713835.1		LILP01000000		Center for Food Safety and Applied Nutrition		Illumina MiSeq V2	108.0x	CLC Genomics Workbench v. 7.5			37	4702416	52.1316	4818	4441				2012	Chile	Chile: Atacama						Homo sapiens			none
149539.1504	Salmonella enterica subsp. enterica serovar Enteritidis strain CFSAN024738		149539	WGS	CFSAN024738	Enteritidis			MLST.Salmonella_enterica.11				2016-08-25T00:00:00Z		PRJNA186035	SAMN03079683	GCA_001713905.1		LIMB01000000		Center for Food Safety and Applied Nutrition		Illumina MiSeq V2	118.0x	CLC Genomics Workbench v. 7.5			27	4838281	52.1006	4992	4593				2012	Chile	Chile: Magallanes						Homo sapiens			none
149539.1505	Salmonella enterica subsp. enterica serovar Enteritidis strain CFSAN024741		149539	WGS	CFSAN024741	Enteritidis			MLST.Salmonella_enterica.11				2016-08-25T00:00:00Z		PRJNA186035	SAMN03079686	GCA_001713955.1		LILY01000000		Center for Food Safety and Applied Nutrition		Illumina MiSeq V2	106.0x	CLC Genomics Workbench v. 7.5			32	4740127	52.049	4870	4485				2012	Chile	Chile: Metropolitan region Santiago						Homo sapiens			none
149539.1506	Salmonella enterica subsp. enterica serovar Enteritidis strain CFSAN024739		149539	WGS	CFSAN024739	Enteritidis			MLST.Salmonella_enterica.11				2016-08-25T00:00:00Z		PRJNA186035	SAMN03079684	GCA_001713915.1		LIMA01000000		Center for Food Safety and Applied Nutrition		Illumina MiSeq V2	101.0x	CLC Genomics Workbench v. 7.5			28	4757376	52.0972	4886	4503				2012	Chile	Chile: Valparaiso						Homo sapiens			none
149539.1507	Salmonella enterica subsp. enterica serovar Enteritidis strain CFSAN024740		149539	WGS	CFSAN024740	Enteritidis			MLST.Salmonella_enterica.11				2016-08-25T00:00:00Z		PRJNA186035	SAMN03079685	GCA_001713945.1		LILZ01000000		Center for Food Safety and Applied Nutrition		Illumina MiSeq V2	84.0x	CLC Genomics Workbench v. 7.5			46	4741460	52.0411	4876	4498				2012	Chile	Chile: Metropolitan region Santiago						Homo sapiens			none
149539.1508	Salmonella enterica subsp. enterica serovar Enteritidis strain CFSAN024736		149539	WGS	CFSAN024736	Enteritidis			MLST.Salmonella_enterica.11				2016-08-25T00:00:00Z		PRJNA186035	SAMN03079681	GCA_001713875.1		LIMD01000000		Center for Food Safety and Applied Nutrition		Illumina MiSeq V2	110.0x	CLC Genomics Workbench v. 7.5			26	4700948	52.1312	4818	4436				2012	Chile	Chile: Valparaiso						Homo sapiens			none
149539.1510	Salmonella enterica subsp. enterica serovar Enteritidis strain CFSAN024729		149539	WGS	CFSAN024729	Enteritidis			MLST.Salmonella_enterica.11				2016-08-25T00:00:00Z		PRJNA186035	SAMN03079674	GCA_001714015.1		LILT01000000		Center for Food Safety and Applied Nutrition		Illumina MiSeq V2	100.0x	CLC Genomics Workbench v. 7.5			31	4709500	52.1071	4840	4449				2010	Chile	Chile: Antofagasta						Homo sapiens			none
149539.1511	Salmonella enterica subsp. enterica serovar Enteritidis strain CFSAN024734		149539	WGS	CFSAN024734	Enteritidis			MLST.Salmonella_enterica.11				2016-08-25T00:00:00Z		PRJNA186035	SAMN03079679	GCA_001714025.1		LILO01000000		Center for Food Safety and Applied Nutrition		Illumina MiSeq V2	82.0x	CLC Genomics Workbench v. 7.5			45	4830031	52.1009	4993	4590				2012	Chile	Chile: Valparaiso						Homo sapiens			none
149539.1512	Salmonella enterica subsp. enterica serovar Enteritidis strain CFSAN024737		149539	WGS	CFSAN024737	Enteritidis			MLST.Salmonella_enterica.11				2016-08-25T00:00:00Z		PRJNA186035	SAMN03079682	GCA_001714065.1		LIMC01000000		Center for Food Safety and Applied Nutrition		Illumina MiSeq V2	69.0x	CLC Genomics Workbench v. 7.5			38	4829081	52.105	4991	4584				2012	Chile	Chile: Coquimbo						Homo sapiens			none
149539.1519	Salmonella enterica subsp. enterica serovar Enteritidis strain EC20120916		149539	WGS	EC20120916	Enteritidis			MLST.Salmonella_enterica.11	genotype:ST11			2019-02-24T00:00:00Z		PRJNA521953	SAMN10920397	GCA_004294775.1		SHPL01000000		University of Pretoria		Illumina MiSeq	98.48x	SPAdes v. 2018			92	4695758	52.0919	4941	4670		Cerebrospinal fluid (CSF)		2018-06-06	South Africa	South Africa:Pretoria, Kalafong Hospital						Homo sapiens	male	34	HIV meningitis
149539.1520	Salmonella enterica subsp. enterica serovar Enteritidis strain 3180		149539	WGS	3180	Enteritidis			MLST.Salmonella_enterica.11				2019-02-25T00:00:00Z		PRJNA521409	SAMN10887002	GCA_004298865.1		SIIX01000000		Agriculture and Agri-Food Canada		Illumina MiSeq	130x	SPAdes v. 3.9.0			23	4688366	52.1353	4872	4612		fecal material		2006-05-09	Canada	Canada:British Columbia Fraser Valley						broiler chicken
149539.1521	Salmonella enterica subsp. enterica serovar Enteritidis strain 3167		149539	WGS	3167	Enteritidis			MLST.Salmonella_enterica.11				2019-02-25T00:00:00Z		PRJNA521409	SAMN10887000	GCA_004299605.1		SIIZ01000000		Agriculture and Agri-Food Canada		Illumina MiSeq	103x	SPAdes v. 3.9.0			28	4679265	52.1653	4851	4600		fecal material		2006-06-27	Canada	Canada:British Columbia Fraser Valley						broiler chicken
149539.1522	Salmonella enterica subsp. enterica serovar Enteritidis strain 3348		149539	WGS	3348	Enteritidis			MLST.Salmonella_enterica.11				2019-02-27T00:00:00Z		PRJNA521409	SAMN10887006	GCA_004309005.1		SIFR01000000		Agriculture and Agri-Food Canada		Illumina MiSeq	99x	SPAdes v. 3.9.0			21	4632831	52.1376	4762	4536		fecal material		2005-06-28	Canada	Canada:British Columbia Fraser Valley						broiler chicken
149539.1523	Salmonella enterica subsp. enterica serovar Enteritidis strain 3303		149539	WGS	3303	Enteritidis			MLST.Salmonella_enterica.11				2019-02-27T00:00:00Z		PRJNA521409	SAMN10887004	GCA_004309205.1		SIFT01000000		Agriculture and Agri-Food Canada		Illumina MiSeq	155x	SPAdes v. 3.9.0			17	4689398	52.1351	4867	4611		fecal material		2005-06-28	Canada	Canada:British Columbia Fraser Valley						broiler chicken
149539.1525	Salmonella enterica subsp. enterica serovar Enteritidis strain 3181		149539	WGS	3181	Enteritidis			MLST.Salmonella_enterica.11				2019-02-27T00:00:00Z		PRJNA521409	SAMN10887003	GCA_004309375.1		SIWY01000000		Agriculture and Agri-Food Canada		Illumina MiSeq	83x	SPAdes v. 3.9.0			24	4689499	52.1371	4865	4614		fecal material		2006-05-09	Canada	Canada:British Columbia Fraser Valley						broiler chicken
149539.1526	Salmonella enterica subsp. enterica serovar Enteritidis strain 2003		149539	WGS	2003	Enteritidis			MLST.Salmonella_enterica.11				2019-02-27T00:00:00Z		PRJNA521409	SAMN10886998	GCA_004309525.1		SIFV01000000		Agriculture and Agri-Food Canada		Illumina MiSeq	48x	SPAdes v. 3.9.0			26	4722502	52.123	4911	4652		fecal material		2005-03-03	Canada	Canada:British Columbia Fraser Valley						broiler chicken
149539.1527	Salmonella enterica subsp. enterica serovar Enteritidis strain 1797		149539	WGS	1797	Enteritidis			MLST.Salmonella_enterica.11				2019-02-27T00:00:00Z		PRJNA521409	SAMN10886997	GCA_004309575.1		SIFW01000000		Agriculture and Agri-Food Canada		Illumina MiSeq	34x	SPAdes v. 3.9.0			18	4723966	52.1228	4906	4651		chicken caeca		13-Dec-2004	Canada	Canada:British Columbia Fraser Valley						broiler chicken
149539.1528	Salmonella enterica subsp. enterica serovar Enteritidis strain 2005		149539	WGS	2005	Enteritidis			MLST.Salmonella_enterica.11				2019-02-27T00:00:00Z		PRJNA521409	SAMN10886999	GCA_004309635.1		SIFU01000000		Agriculture and Agri-Food Canada		Illumina MiSeq	37x	SPAdes v. 3.9.0			20	4719964	52.115	4912	4650		fecal material		03-Mar-2005	Canada	Canada:British Columbia Fraser Valley						broiler chicken
149539.1529	Salmonella enterica subsp. enterica serovar Enteritidis strain 3169		149539	WGS	3169	Enteritidis			MLST.Salmonella_enterica.11				2019-02-25T00:00:00Z		PRJNA521409	SAMN10887001	GCA_004321645.1		SIIY01000000		Agriculture and Agri-Food Canada		Illumina MiSeq	127x	SPAdes v. 3.9.0			23	4688210	52.1324	4866	4612		fecal material		2006-05-09	Canada	Canada:British Columbia Fraser Valley						broiler chicken
149539.1530	Salmonella enterica subsp. enterica serovar Enteritidis strain SJTUF12519		149539	WGS	SJTUF12519	Enteritidis			MLST.Salmonella_enterica.11				2019-03-04T00:00:00Z		PRJNA484101	SAMN09759474	GCA_004323815.1		QSLT01000000		Shanghai Jiao Tong University		Illumina Hiseq	100x	SOAPdenovo v. 2.04			64	4900092	51.8149	5200	4983		feces		2012	China	China: Shanghai						not collected			not collected
149539.1531	Salmonella enterica subsp. enterica serovar Enteritidis strain SJTUF12367		149539	WGS	SJTUF12367	Enteritidis			MLST.Salmonella_enterica.11				2019-03-04T00:00:00Z		PRJNA484101	SAMN09759473	GCA_004323915.1		QSLU01000000		Shanghai Jiao Tong University		Illumina Hiseq	100x	SOAPdenovo v. 2.04			70	4830785	52.1049	5154	4962		feces		2012	China	China: Shanghai						not collected			not collected
149539.1533	Salmonella enterica subsp. enterica serovar Enteritidis strain SJTUF11435		149539	WGS	SJTUF11435	Enteritidis			MLST.Salmonella_enterica.11				2019-03-04T00:00:00Z		PRJNA484101	SAMN09759469	GCA_004323935.1		QSLY01000000		Shanghai Jiao Tong University		Illumina Hiseq	100x	SOAPdenovo v. 2.04			54	4754009	52.055	5052	4853		feces		2011	China	China: Shanghai						not collected			not collected
149539.1536	Salmonella enterica subsp. enterica serovar Enteritidis strain SJTUF10960		149539	WGS	SJTUF10960	Enteritidis			MLST.Salmonella_enterica.1925				2019-03-11T00:00:00Z		PRJNA484101	SAMN09759466	GCA_004337755.1		QSMB01000000		Shanghai Jiao Tong University		Illumina Hiseq	100x	SOAPdenovo v. 2.04			49	4835480	52.0241	5128	4940		feces		2010	China	China: Shanghai						not collected			not collected
149539.1537	Salmonella enterica subsp. enterica serovar Enteritidis strain 60sa		149539	WGS	60sa	Enteritidis							2019-04-08T00:00:00Z		PRJNA432303	SAMN08723077	GCA_004744765.1		PYJY01000000		International Livestock Research Institute		Illumina	7.852206x	SPAdes v. 3.11.1			332	4816335	52.2107	5369	5102		Abattoir	isolated from cattle, beef carcass, personnel and slaughterhouse environment at the Yaounde abattoir	2014-11-01	Cameroon	Cameroon: Yaounde						Bovine
149539.1539	Salmonella enterica subsp. enterica serovar Enteritidis strain 20dea		149539	WGS	20dea	Enteritidis			MLST.Salmonella_enterica.11				2019-04-08T00:00:00Z		PRJNA432303	SAMN08723033	GCA_004745055.1		PYKJ01000000		International Livestock Research Institute		Illumina	8.486038x	SPAdes v. 3.11.1			506	4762368	52.2769	5479	5196		Abattoir	isolated from cattle, beef carcass, personnel and slaughterhouse environment at the Yaounde abattoir	2014-11-01	Cameroon	Cameroon: Yaounde						Bovine
149539.1541	Salmonella enterica subsp. enterica serovar Enteritidis strain SL_71_W03		149539	WGS	SL_71_W03	Enteritidis			MLST.Salmonella_enterica.11				2019-05-20T00:00:00Z	31099590	PRJNA504925	SAMN10408332	GCA_005518305.1		SMRC01000000		Nanyang Technological University		Illumina HiSeq	183.1011868x	SPAdes v. 3.11			35	4732379	52.1499	4934	4661				2016-11-24	Sri Lanka	Sri Lanka: Kandy						Homo sapiens
149539.1542	Salmonella enterica subsp. enterica serovar Enteritidis strain SL_73_S41		149539	WGS	SL_73_S41	Enteritidis			MLST.Salmonella_enterica.11				2019-05-20T00:00:00Z	31099590	PRJNA504925	SAMN10408334	GCA_005518315.1		SMRE01000000		Nanyang Technological University		Illumina HiSeq	210.4988408x	SPAdes v. 3.11			31	4707550	52.1325	4881	4633				2016-02-25	Sri Lanka	Sri Lanka: Colombo						Homo sapiens
149539.1543	Salmonella enterica subsp. enterica serovar Enteritidis strain SL_72_S24		149539	WGS	SL_72_S24	Enteritidis			MLST.Salmonella_enterica.11				2019-05-20T00:00:00Z	31099590	PRJNA504925	SAMN10408333	GCA_005518345.1		SMRD01000000		Nanyang Technological University		Illumina HiSeq	182.3624436x	SPAdes v. 3.11			29	4709567	52.13	4895	4636				2016-11-24	Sri Lanka	Sri Lanka: Kandy						Homo sapiens
149539.1544	Salmonella enterica subsp. enterica serovar Enteritidis strain SL_67_S04		149539	WGS	SL_67_S04	Enteritidis			MLST.Salmonella_enterica.11				2019-05-20T00:00:00Z	31099590	PRJNA504925	SAMN10408328	GCA_005518475.1		SMQY01000000		Nanyang Technological University		Illumina HiSeq	163.0195804x	SPAdes v. 3.11			32	4708514	52.1327	4892	4636				2016-10-24	Sri Lanka	Sri Lanka: Colombo						Homo sapiens
149539.1545	Salmonella enterica subsp. enterica serovar Enteritidis strain SL_57_S315		149539	WGS	SL_57_S315	Enteritidis			MLST.Salmonella_enterica.11				2019-05-20T00:00:00Z	31099590	PRJNA504925	SAMN10408319	GCA_005518515.1		SMQP01000000		Nanyang Technological University		Illumina HiSeq	178.59403x	SPAdes v. 3.11			33	4709780	52.1287	4890	4638				2017-02-13	Sri Lanka	Sri Lanka: Jaffna						Homo sapiens
149539.1546	Salmonella enterica subsp. enterica serovar Enteritidis strain SL_52_S304		149539	WGS	SL_52_S304	Enteritidis			MLST.Salmonella_enterica.11				2019-05-20T00:00:00Z	31099590	PRJNA504925	SAMN10408315	GCA_005518575.1		SMQL01000000		Nanyang Technological University		Illumina HiSeq	211.344008x	SPAdes v. 3.11			35	4732379	52.15	4928	4665				2017-02-13	Sri Lanka	Sri Lanka: Colombo						Homo sapiens
149539.1547	Salmonella enterica subsp. enterica serovar Enteritidis strain SL_51_S295		149539	WGS	SL_51_S295	Enteritidis			MLST.Salmonella_enterica.11				2019-05-20T00:00:00Z	31099590	PRJNA504925	SAMN10408314	GCA_005518595.1		SMQK01000000		Nanyang Technological University		Illumina HiSeq	209.130188x	SPAdes v. 3.11			31	4731821	52.1505	4935	4662				2017-02-13	Sri Lanka	Sri Lanka: Badulla						Homo sapiens
149539.1548	Salmonella enterica subsp. enterica serovar Enteritidis strain SL_48_S290		149539	WGS	SL_48_S290	Enteritidis			MLST.Salmonella_enterica.11				2019-05-20T00:00:00Z	31099590	PRJNA504925	SAMN10408311	GCA_005518605.1		SMQH01000000		Nanyang Technological University		Illumina HiSeq	196.171058x	SPAdes v. 3.11			35	4732379	52.1501	4933	4663				2016-10-09	Sri Lanka	Sri Lanka: Galle						Homo sapiens
149539.1549	Salmonella enterica subsp. enterica serovar Enteritidis strain SL_47_S271		149539	WGS	SL_47_S271	Enteritidis			MLST.Salmonella_enterica.11				2019-05-20T00:00:00Z	31099590	PRJNA504925	SAMN10408310	GCA_005518665.1		SMQG01000000		Nanyang Technological University		Illumina HiSeq	179.55285x	SPAdes v. 3.11			29	4706593	52.1325	4889	4634				2017-01-09	Sri Lanka	Sri Lanka: Peradeniya						Homo sapiens
149539.1550	Salmonella enterica subsp. enterica serovar Enteritidis strain SL_43_S218		149539	WGS	SL_43_S218	Enteritidis			MLST.Salmonella_enterica.11				2019-05-20T00:00:00Z	31099590	PRJNA504925	SAMN10408306	GCA_005518685.1		SMQC01000000		Nanyang Technological University		Illumina HiSeq	218.9253124x	SPAdes v. 3.11			31	4710076	52.129	4891	4640				2016-12-06	Sri Lanka	Sri Lanka: Colombo						Homo sapiens
149539.1551	Salmonella enterica subsp. enterica serovar Enteritidis strain SL_46_S250		149539	WGS	SL_46_S250	Enteritidis			MLST.Salmonella_enterica.11				2019-05-20T00:00:00Z	31099590	PRJNA504925	SAMN10408309	GCA_005518705.1		SMQF01000000		Nanyang Technological University		Illumina HiSeq	207.4814192x	SPAdes v. 3.11			31	4648286	52.1224	4837	4578				2017-01-09	Sri Lanka	Sri Lanka: Jaffna						Homo sapiens
149539.1552	Salmonella enterica subsp. enterica serovar Enteritidis strain SL_41_S215		149539	WGS	SL_41_S215	Enteritidis			MLST.Salmonella_enterica.11				2019-05-20T00:00:00Z	31099590	PRJNA504925	SAMN10408304	GCA_005518765.1		SMQA01000000		Nanyang Technological University		Illumina HiSeq	179.8226248x	SPAdes v. 3.11			34	4707647	52.1321	4889	4634				2016-10-05	Sri Lanka	Sri Lanka: Jaffna						Homo sapiens
149539.1553	Salmonella enterica subsp. enterica serovar Enteritidis strain SL_44_S232		149539	WGS	SL_44_S232	Enteritidis			MLST.Salmonella_enterica.11				2019-05-20T00:00:00Z	31099590	PRJNA504925	SAMN10408307	GCA_005519505.1		SMQD01000000		Nanyang Technological University		Illumina HiSeq	216.9933152x	SPAdes v. 3.11			40	4742204	52.1253	4938	4681				2016-11-07	Sri Lanka	Sri Lanka: Colombo						Homo sapiens
149539.1554	Salmonella enterica subsp. enterica serovar Enteritidis strain SL_40_S180		149539	WGS	SL_40_S180	Enteritidis			MLST.Salmonella_enterica.11				2019-05-20T00:00:00Z	31099590	PRJNA504925	SAMN10408303	GCA_005519515.1		SMPZ01000000		Nanyang Technological University		Illumina HiSeq	202.5346108x	SPAdes v. 3.11			32	4707393	52.1321	4889	4634				2017-01-05	Sri Lanka	Sri Lanka: Colombo						Homo sapiens
149539.1555	Salmonella enterica subsp. enterica serovar Enteritidis strain SL_36_S106		149539	WGS	SL_36_S106	Enteritidis			MLST.Salmonella_enterica.11				2019-05-20T00:00:00Z	31099590	PRJNA504925	SAMN10408299	GCA_005519605.1		SMPV01000000		Nanyang Technological University		Illumina HiSeq	182.3375444x	SPAdes v. 3.11			35	4732379	52.1499	4934	4663				2016-11-02	Sri Lanka	Sri Lanka: Ragama						Homo sapiens
149539.1556	Salmonella enterica subsp. enterica serovar Enteritidis strain SL_82_D95		149539	WGS	SL_82_D95	Enteritidis			MLST.Salmonella_enterica.11				2019-05-20T00:00:00Z	31099590	PRJNA504925	SAMN10408343	GCA_005519735.1		SMRN01000000		Nanyang Technological University		Illumina HiSeq	181.323404x	SPAdes v. 3.11			32	4709468	52.1302	4885	4635				2016-12-30	Sri Lanka	Sri Lanka: Colombo						Homo sapiens
149539.1557	Salmonella enterica subsp. enterica serovar Enteritidis strain SL_78_S58		149539	WGS	SL_78_S58	Enteritidis			MLST.Salmonella_enterica.11				2019-05-20T00:00:00Z	31099590	PRJNA504925	SAMN10408339	GCA_005519785.1		SMRJ01000000		Nanyang Technological University		Illumina HiSeq	215.8761644x	SPAdes v. 3.11			26	4589470	52.1637	4722	4500				2017-02-27	Sri Lanka	Sri Lanka: Kandy						Homo sapiens
149539.1558	Salmonella enterica subsp. enterica serovar Enteritidis strain SL_80_S79		149539	WGS	SL_80_S79	Enteritidis			MLST.Salmonella_enterica.11				2019-05-20T00:00:00Z	31099590	PRJNA504925	SAMN10408341	GCA_005519815.1		SMRL01000000		Nanyang Technological University		Illumina HiSeq	209.1689424x	SPAdes v. 3.11			28	4790409	52.0987	5026	4752				2016-11-30	Sri Lanka	Sri Lanka: Colombo						Homo sapiens
149539.1559	Salmonella enterica subsp. enterica serovar Enteritidis strain SL_79_S78		149539	WGS	SL_79_S78	Enteritidis			MLST.Salmonella_enterica.11				2019-05-20T00:00:00Z	31099590	PRJNA504925	SAMN10408340	GCA_005519865.1		SMRK01000000		Nanyang Technological University		Illumina HiSeq	171.1705544x	SPAdes v. 3.11			29	4707274	52.1324	4882	4634				2016-11-29	Sri Lanka	Sri Lanka: Jaffna						Homo sapiens
149539.1560	Salmonella enterica subsp. enterica serovar Enteritidis strain SL_61_S333		149539	WGS	SL_61_S333	Enteritidis			MLST.Salmonella_enterica.11				2019-05-20T00:00:00Z	31099590	PRJNA504925	SAMN10408322	GCA_005519905.1		SMQS01000000		Nanyang Technological University		Illumina HiSeq	201.1667612x	SPAdes v. 3.11			34	4707604	52.1321	4886	4631				2016-10-13	Sri Lanka	Sri Lanka: Colombo						Homo sapiens
149539.1561	Salmonella enterica subsp. enterica serovar Enteritidis strain SL_56_S314		149539	WGS	SL_56_S314	Enteritidis			MLST.Salmonella_enterica.11				2019-05-20T00:00:00Z	31099590	PRJNA504925	SAMN10408318	GCA_005519915.1		SMQO01000000		Nanyang Technological University		Illumina HiSeq	187.610954x	SPAdes v. 3.11			29	4709567	52.1295	4888	4641				2017-02-13	Sri Lanka	Sri Lanka: Galle						Homo sapiens
149539.316	Salmonella enterica subsp. enterica serovar Enteritidis strain Durban		149539	Complete	Durban	Enteritidis			MLST.Salmonella_enterica.11				2014-04-04T00:00:00Z		PRJNA241513	SAMN02712059	GCF_000612325.1		CP007507,CP007508	NZ_CP007507.1,NZ_CP007508.1	University of Pittsburgh		IonTorrent	65	Newbler v. 2.6; CLC Genomics Workbench	1	1	2	4738298	52.17	4774	4312		blood	isolated from a patient who was infected in Durban, South Africa	15-Jul-2013	South Africa	South Africa: Durban						Human, Homo sapiens
149539.331	Salmonella enterica subsp. enterica serovar Enteritidis strain ABBSB1004-1		149539	WGS	ABBSB1004-1	Enteritidis			MLST.Salmonella_enterica.11				2015-04-20T00:00:00Z	26083489	PRJNA273513	SAMN03293342	GCF_000973935.1		LAOY01000000		McGill University and Genome Quebec Innovation Centre		Illumina HiSeq	644.79x	Velvet v. 1.2.08			41	4691643	52.08	4820	4439		fecal material		09-May-2006	Canada	Canada: British Columbia, Fraser Valley					env_biome:farm	Chicken, Gallus gallus
149539.332	Salmonella enterica subsp. enterica serovar Enteritidis strain ABB07-SB3071		149539	WGS	ABB07-SB3071	Enteritidis			MLST.Salmonella_enterica.11				2015-04-20T00:00:00Z	26083489	PRJNA273513	SAMN03293343	GCF_000974045.1		LAOU01000000		McGill University and Genome Quebec Innovation Centre		Illumina HiSeq	465.14x	Velvet v. 1.2.08			34	4701337	52.09	4812	4441		fecal material		28-Jun-2005	Canada	Canada: British Columbia, Fraser Valley					env_biome:farm	Chicken, Gallus gallus
149539.337	Salmonella enterica subsp. enterica serovar Enteritidis strain SP11		149539	WGS	SP11	H58			MLST.Salmonella_enterica.1				2015-06-13T00:00:00Z		PRJEB2770	SAMEA1687833	GCF_001102865.1	ERR226504,ERR420431	CJRW01000000		SC							41	4753052	52.01	4976	4558				2009	India	India						Human, Homo sapiens
149539.338	Salmonella enterica subsp. enterica serovar Enteritidis strain Ke453		149539	WGS	Ke453	H58			MLST.Salmonella_enterica.1				2015-06-13T00:00:00Z		PRJEB3164	SAMEA1571983	GCF_001168305.1	ERR212638	CJRB01000000		SC							49	4941097	51.84	5227	4761				2008	Kenya	Kenya						Human, Homo sapiens
149539.368	Salmonella enterica subsp. enterica serovar Enteritidis strain LV60		149539	WGS	LV60	enteritidis			MLST.Salmonella_enterica.11				2015-09-04T00:00:00Z		PRJNA284328	SAMN03701441	GCF_001280185.1		LIHI01000000		National Institute of Health Dr Ricardo Jorge		454; Illumina MiSeq	70.0x	GS Mapper v. 2.9; Ray v. 2.3.1		1	83	4941947	52.1	5053	4655		day-old chick		2008	Portugal	Portugal						Chicken, Gallus gallus
149539.406	Salmonella enterica subsp. enterica serovar Enteritidis strain EN1660		149539	WGS	EN1660	Enteritidis			MLST.Salmonella_enterica.11				2016-03-25T00:00:00Z		PRJNA315008	SAMN04555244	GCF_001597875.1		LUUA00000000		University of Regina		Illumina MiSeq	46.0x	SPAdes v. 1.35			28	4701324	52.14	4822	4478				2013-02-01	Canada	Canada:Calgary					env_biome:stock	Human, Homo sapiens			Salmonellosis
149539.449	Salmonella enterica subsp. enterica serovar Enteritidis strain 150118463		149539	WGS	150118463	Enteritidis			MLST.Salmonella_enterica.11				2016-07-21T00:00:00Z		PRJNA328088	SAMN05363656	GCF_001691655.1		MAXZ00000000		Sheba Medical Center		Illumina MiSeq	337.0x	CLC-Genomics Workbench v. 6.05			45	4750573	52.04	4919	4537		blood		24-Apr-2015	Israel	Israel: Tel-Hashomer						Human, Homo sapiens			salmonellosis
149539.450	Salmonella enterica subsp. enterica serovar Enteritidis strain 37007		149539	WGS	37007	Enteritidis			MLST.Salmonella_enterica.11				2016-07-21T00:00:00Z		PRJNA328080	SAMN05363640	GCF_001691665.1		MAXY00000000		Sheba Medical Center		Illumina MiSeq	382.0x	CLC-Genomics Workbench v. 6.05			33	4761892	52.06	4938	4562		blood		01-Sep-2008	Israel	Israel: Tel-Hashomer						Human, Homo sapiens			salmonellosis
149539.451	Salmonella enterica subsp. enterica serovar Enteritidis strain 150149475		149539	WGS	150149475	Enteritidis			MLST.Salmonella_enterica.11				2016-07-21T00:00:00Z		PRJNA328077	SAMN05363637	GCF_001691675.1		MAXX00000000		Sheba Medical Center		Illumina MiSeq	1191.0x	CLC-Genomics Workbench v. 6.05			261	4872825	52.09	5106	4750		blood		11-Nov-2015	Israel	Israel: Tel-Hashomer						Human, Homo sapiens			salmonellosis
149539.538	Salmonella enterica subsp. enterica serovar Enteritidis strain BCW_2195		149539	WGS	BCW_2195				MLST.Salmonella_enterica.11				2017-03-17T00:00:00Z		PRJNA203445	SAMN02368000	GCA_002030505.1		MXFG00000000									57	4704676	52.13	4765			Chicken Breast		2011	United States	USA: Oregon						Chicken, Gallus gallus
149539.540	Salmonella enterica subsp. enterica serovar Enteritidis strain BCW_2039		149539	WGS	BCW_2039				MLST.Salmonella_enterica.11				2017-03-17T00:00:00Z		PRJNA203445	SAMN02367852	GCA_002032355.1		MXIZ00000000									89	4703711	52.13	4824			Chicken Breast		2010	United States	USA: Maryland						Chicken, Gallus gallus
149539.541	Salmonella enterica subsp. enterica serovar Enteritidis strain BCW_2126		149539	WGS	BCW_2126				MLST.Salmonella_enterica.11				2017-03-17T00:00:00Z		PRJNA203445	SAMN02367934	GCA_002032765.1		MXGY00000000									438	4698785	52.13	5133			Chicken Breast		2010	United States	USA: New York						Chicken, Gallus gallus
149539.542	Salmonella enterica subsp. enterica serovar Enteritidis strain BCW_2048		149539	WGS	BCW_2048				MLST.Salmonella_enterica.11				2017-03-17T00:00:00Z		PRJNA203445	SAMN02367860	GCA_002033105.1		MXIS00000000									70	4605223	52.15	4680			Chicken Breast		2010	United States	USA: New Mexico						Chicken, Gallus gallus
149539.548	Salmonella enterica subsp. enterica serovar Enteritidis strain SAL3364		149539	WGS	SAL3364				MLST.Salmonella_enterica.11				2017-03-17T00:00:00Z		PRJNA203445	SAMN02368127	GCA_002036395.1		MXBE00000000									492	4696734	52.12	5140			chicken		2006								Chicken, Gallus gallus
149539.549	Salmonella enterica subsp. enterica serovar Enteritidis strain SAL3360		149539	WGS	SAL3360				MLST.Salmonella_enterica.11				2017-03-17T00:00:00Z		PRJNA203445	SAMN02368125	GCA_002036435.1		MXBH00000000									280	4782602	51.98	5092			chicken		2005								Chicken, Gallus gallus
149539.596	Salmonella enterica subsp. enterica serovar Enteritidis strain CFSAN057699		149539	WGS	CFSAN057699				MLST.Salmonella_enterica.11				2017-03-20T00:00:00Z		PRJNA186035	SAMN06074045	GCA_002038745.1		MZQU00000000									36	4698502	52.12	4945	4731		Feces		2000	Brazil	Brazil						Human, Homo sapiens
149539.598	Salmonella enterica subsp. enterica serovar Enteritidis strain CFSAN057696		149539	WGS	CFSAN057696				MLST.Salmonella_enterica.11				2017-03-20T00:00:00Z		PRJNA186035	SAMN06074018	GCA_002038785.1		MZQR00000000									46	4707416	52.13	4962	4736		Feces		2000	Brazil	Brazil						Human, Homo sapiens
149539.599	Salmonella enterica subsp. enterica serovar Enteritidis strain CFSAN057703		149539	WGS	CFSAN057703				MLST.Salmonella_enterica.11				2017-03-20T00:00:00Z		PRJNA186035	SAMN06074041	GCA_002038805.1		MZQY00000000									31	4697960	52.12	4940	4725		Feces		2001	Brazil	Brazil						Human, Homo sapiens
149539.600	Salmonella enterica subsp. enterica serovar Enteritidis strain CFSAN057704		149539	WGS	CFSAN057704				MLST.Salmonella_enterica.11				2017-03-20T00:00:00Z		PRJNA186035	SAMN06074040	GCA_002038825.1		MZQZ00000000									35	4701427	52.12	4943	4730		Feces		2001	Brazil	Brazil						Human, Homo sapiens
149539.601	Salmonella enterica subsp. enterica serovar Enteritidis strain CFSAN057705		149539	WGS	CFSAN057705				MLST.Salmonella_enterica.11				2017-03-20T00:00:00Z		PRJNA186035	SAMN06074039	GCA_002038835.1		MZRA00000000									37	4696839	52.12	4948	4724		Feces		2001	Brazil	Brazil						Human, Homo sapiens
149539.603	Salmonella enterica subsp. enterica serovar Enteritidis strain CFSAN057712		149539	WGS	CFSAN057712				MLST.Salmonella_enterica.11				2017-03-20T00:00:00Z		PRJNA186035	SAMN06074032	GCA_002038885.1		MZRH00000000									30	4731519	52.09	4959	4757		Feces		2002	Brazil	Brazil						Human, Homo sapiens
149539.605	Salmonella enterica subsp. enterica serovar Enteritidis strain CFSAN057716		149539	WGS	CFSAN057716				MLST.Salmonella_enterica.11				2017-03-20T00:00:00Z		PRJNA186035	SAMN06074028	GCA_002038915.1		MZRL00000000									33	4640112	52.13	4841	4643		Feces		2002	Brazil	Brazil						Human, Homo sapiens
149539.609	Salmonella enterica subsp. enterica serovar Enteritidis strain CFSAN057717		149539	WGS	CFSAN057717				MLST.Salmonella_enterica.11				2017-03-20T00:00:00Z		PRJNA186035	SAMN06074027	GCA_002038975.1		MZRM00000000									34	4700106	52.12	4956	4728		Feces		2002	Brazil	Brazil						Human, Homo sapiens
149539.611	Salmonella enterica subsp. enterica serovar Enteritidis strain CFSAN057727		149539	WGS	CFSAN057727				MLST.Salmonella_enterica.11				2017-03-20T00:00:00Z		PRJNA186035	SAMN06074076	GCA_002039045.1		MZRW00000000									30	4640821	52.13	4843	4648		Feces		2004	Brazil	Brazil						Human, Homo sapiens
149539.613	Salmonella enterica subsp. enterica serovar Enteritidis strain CFSAN057728		149539	WGS	CFSAN057728				MLST.Salmonella_enterica.11				2017-03-20T00:00:00Z		PRJNA186035	SAMN06074075	GCA_002039085.1		MZRX00000000									37	4682638	52.13	4933	4710		Feces		2004	Brazil	Brazil						Human, Homo sapiens
149539.614	Salmonella enterica subsp. enterica serovar Enteritidis strain CFSAN057729		149539	WGS	CFSAN057729				MLST.Salmonella_enterica.11				2017-03-20T00:00:00Z		PRJNA186035	SAMN06074074	GCA_002039105.1		MZRY00000000									29	4700387	52.12	4938	4724		Feces		2004	Brazil	Brazil						Human, Homo sapiens
149539.617	Salmonella enterica subsp. enterica serovar Enteritidis strain CFSAN057730		149539	WGS	CFSAN057730				MLST.Salmonella_enterica.11				2017-03-20T00:00:00Z		PRJNA186035	SAMN06074073	GCA_002039165.1		MZRZ00000000									33	4697890	52.12	4942	4726		Feces		2004	Brazil	Brazil						Human, Homo sapiens
149539.622	Salmonella enterica subsp. enterica serovar Enteritidis strain CFSAN057739		149539	WGS	CFSAN057739				MLST.Salmonella_enterica.11				2017-03-20T00:00:00Z		PRJNA186035	SAMN06074064	GCA_002039265.1		MZSI00000000									32	4701047	52.13	4941	4732		Feces		2006	Brazil	Brazil						Human, Homo sapiens
149539.623	Salmonella enterica subsp. enterica serovar Enteritidis strain CFSAN057743		149539	WGS	CFSAN057743				MLST.Salmonella_enterica.11				2017-03-20T00:00:00Z		PRJNA186035	SAMN06074060	GCA_002039285.1		MZSM00000000									41	4732564	52.04	4997	4780		Feces		2006	Brazil	Brazil						Human, Homo sapiens
149539.624	Salmonella enterica subsp. enterica serovar Enteritidis strain CFSAN057746		149539	WGS	CFSAN057746				MLST.Salmonella_enterica.11				2017-03-20T00:00:00Z		PRJNA186035	SAMN06074058	GCA_002039295.1		MZSO00000000									36	4701035	52.12	4946	4731		Feces		2009	Brazil	Brazil						Human, Homo sapiens
149539.626	Salmonella enterica subsp. enterica serovar Enteritidis strain CFSAN057742		149539	WGS	CFSAN057742				MLST.Salmonella_enterica.11				2017-03-20T00:00:00Z		PRJNA186035	SAMN06074061	GCA_002039335.1		MZSL00000000									30	4701673	52.13	4941	4730		Feces		2006	Brazil	Brazil						Human, Homo sapiens
149539.628	Salmonella enterica subsp. enterica serovar Enteritidis strain CFSAN057747		149539	WGS	CFSAN057747				MLST.Salmonella_enterica.11				2017-03-20T00:00:00Z		PRJNA186035	SAMN06074057	GCA_002039385.1		MZSP00000000									30	4699343	52.12	4952	4727		Feces		2009	Brazil	Brazil						Human, Homo sapiens
149539.629	Salmonella enterica subsp. enterica serovar Enteritidis strain CFSAN057748		149539	WGS	CFSAN057748				MLST.Salmonella_enterica.11				2017-03-20T00:00:00Z		PRJNA186035	SAMN06074056	GCA_002039395.1		MZSQ00000000									33	4700584	52.12	4950	4729		Feces		2009	Brazil	Brazil						Human, Homo sapiens
149539.654	Salmonella enterica subsp. enterica serovar Enteritidis strain CFSAN057700		149539	WGS	CFSAN057700				MLST.Salmonella_enterica.11				2017-03-20T00:00:00Z		PRJNA186035	SAMN06074044	GCA_002039905.1		MZQV00000000									35	4700385	52.12	4960	4736		Feces		2000	Brazil	Brazil						Human, Homo sapiens
149539.655	Salmonella enterica subsp. enterica serovar Enteritidis strain CFSAN057707		149539	WGS	CFSAN057707				MLST.Salmonella_enterica.11				2017-03-20T00:00:00Z		PRJNA186035	SAMN06074037	GCA_002039915.1		MZRC00000000									40	4784369	52.03	5071	4842		Feces		2001	Brazil	Brazil						Human, Homo sapiens
149539.658	Salmonella enterica subsp. enterica serovar Enteritidis strain CFSAN057715		149539	WGS	CFSAN057715				MLST.Salmonella_enterica.11				2017-03-20T00:00:00Z		PRJNA186035	SAMN06074029	GCA_002039985.1		MZRK00000000									40	4698757	52.12	4944	4731		Feces		2002	Brazil	Brazil						Human, Homo sapiens
149539.659	Salmonella enterica subsp. enterica serovar Enteritidis strain CFSAN057713		149539	WGS	CFSAN057713				MLST.Salmonella_enterica.11				2017-03-20T00:00:00Z		PRJNA186035	SAMN06074031	GCA_002040005.1		MZRI00000000									33	4652938	52.13	4894	4684		Feces		2002	Brazil	Brazil						Human, Homo sapiens
149539.660	Salmonella enterica subsp. enterica serovar Enteritidis strain CFSAN057714		149539	WGS	CFSAN057714				MLST.Salmonella_enterica.11				2017-03-20T00:00:00Z		PRJNA186035	SAMN06074030	GCA_002040015.1		MZRJ00000000									36	4686950	52.04	4910	4719		Feces		2002	Brazil	Brazil						Human, Homo sapiens
149539.661	Salmonella enterica subsp. enterica serovar Enteritidis strain CFSAN057718		149539	WGS	CFSAN057718				MLST.Salmonella_enterica.11				2017-03-20T00:00:00Z		PRJNA186035	SAMN06074026	GCA_002040045.1		MZRN00000000									39	4700798	52.12	4950	4730		Feces		2002	Brazil	Brazil						Human, Homo sapiens
149539.662	Salmonella enterica subsp. enterica serovar Enteritidis strain CFSAN057721		149539	WGS	CFSAN057721				MLST.Salmonella_enterica.11				2017-03-20T00:00:00Z		PRJNA186035	SAMN06074023	GCA_002040065.1		MZRQ00000000									28	4701478	52.13	4940	4726		Feces		2003	Brazil	Brazil						Human, Homo sapiens
149539.663	Salmonella enterica subsp. enterica serovar Enteritidis strain CFSAN057722		149539	WGS	CFSAN057722				MLST.Salmonella_enterica.11				2017-03-20T00:00:00Z		PRJNA186035	SAMN06074022	GCA_002040085.1		MZRR00000000									35	4744007	52.04	5009	4784		Feces		2003	Brazil	Brazil						Human, Homo sapiens
149539.666	Salmonella enterica subsp. enterica serovar Enteritidis strain CFSAN057735		149539	WGS	CFSAN057735				MLST.Salmonella_enterica.11				2017-03-20T00:00:00Z		PRJNA186035	SAMN06074068	GCA_002040135.1		MZSE00000000									29	4699924	52.13	4949	4727		Feces		2004	Brazil	Brazil						Human, Homo sapiens
149539.670	Salmonella enterica subsp. enterica serovar Enteritidis strain CFSAN057745		149539	WGS	CFSAN057745				MLST.Salmonella_enterica.11				2017-03-20T00:00:00Z		PRJNA186035	SAMN06074059	GCA_002040215.1		MZSN00000000									34	4701400	52.13	4954	4729		Feces		2009	Brazil	Brazil						Human, Homo sapiens
149539.671	Salmonella enterica subsp. enterica serovar Enteritidis strain CFSAN057751		149539	WGS	CFSAN057751				MLST.Salmonella_enterica.11				2017-03-20T00:00:00Z		PRJNA186035	SAMN06074053	GCA_002040245.1		MZST00000000									36	4702394	52.12	4952	4731		Feces		2010	Brazil	Brazil						Human, Homo sapiens
149539.672	Salmonella enterica subsp. enterica serovar Enteritidis strain CFSAN057740		149539	WGS	CFSAN057740				MLST.Salmonella_enterica.11				2017-03-20T00:00:00Z		PRJNA186035	SAMN06074063	GCA_002040255.1		MZSJ00000000									38	4702219	52.13	4953	4730		Feces		2006	Brazil	Brazil						Human, Homo sapiens
149539.673	Salmonella enterica subsp. enterica serovar Enteritidis strain CFSAN057755		149539	WGS	CFSAN057755				MLST.Salmonella_enterica.11				2017-03-20T00:00:00Z		PRJNA186035	SAMN06074049	GCA_002040285.1		MZSX00000000									40	4700618	52.12	4948	4732		Feces		2010	Brazil	Brazil						Human, Homo sapiens
149539.675	Salmonella enterica subsp. enterica serovar Enteritidis strain CFSAN057752		149539	WGS	CFSAN057752				MLST.Salmonella_enterica.11				2017-03-20T00:00:00Z		PRJNA186035	SAMN06074052	GCA_002040315.1		MZSU00000000									36	4696791	52.12	4936	4721		Feces		2010	Brazil	Brazil						Human, Homo sapiens
149539.676	Salmonella enterica subsp. enterica serovar Enteritidis strain CFSAN057753		149539	WGS	CFSAN057753				MLST.Salmonella_enterica.11				2017-03-20T00:00:00Z		PRJNA186035	SAMN06074051	GCA_002040325.1		MZSV00000000									38	4698929	52.12	4956	4728		Feces		2010	Brazil	Brazil						Human, Homo sapiens
149539.685	Salmonella enterica subsp. enterica serovar Enteritidis strain CFSAN057754		149539	WGS	CFSAN057754				MLST.Salmonella_enterica.11				2017-03-20T00:00:00Z		PRJNA186035	SAMN06074050	GCA_002040525.1		MZSW00000000									29	4699293	52.12	4935	4729		Feces		2010	Brazil	Brazil						Human, Homo sapiens
149539.686	Salmonella enterica subsp. enterica serovar Enteritidis strain CFSAN057756		149539	WGS	CFSAN057756				MLST.Salmonella_enterica.11				2017-03-20T00:00:00Z		PRJNA186035	SAMN06074048	GCA_002040545.1		MZSY00000000									35	4829736	51.97	5146	4901		Feces		2012	Brazil	Brazil						Human, Homo sapiens
149539.740	Salmonella enterica subsp. enterica serovar Enteritidis strain CFSAN057843		149539	WGS	CFSAN057843				MLST.Salmonella_enterica.11				2017-03-20T00:00:00Z		PRJNA186035	SAMN06074189	GCA_002041625.1		MZWD00000000									38	4694997	52.13	4930	4718		Feces		2013	Brazil	Brazil						Human, Homo sapiens
149539.742	Salmonella enterica subsp. enterica serovar Enteritidis strain CFSAN057846		149539	WGS	CFSAN057846				MLST.Salmonella_enterica.11				2017-03-20T00:00:00Z		PRJNA186035	SAMN06074186	GCA_002041685.1		MZWG00000000									35	4702064	52.12	4949	4729		Feces		2014	Brazil	Brazil						Human, Homo sapiens
149539.744	Salmonella enterica subsp. enterica serovar Enteritidis strain CFSAN057850		149539	WGS	CFSAN057850				MLST.Salmonella_enterica.11				2017-03-20T00:00:00Z		PRJNA186035	SAMN06074182	GCA_002041705.1		MZWK00000000									35	4702808	52.12	4952	4733		Feces		2014	Brazil	Brazil						Human, Homo sapiens
149539.745	Salmonella enterica subsp. enterica serovar Enteritidis strain CFSAN057848		149539	WGS	CFSAN057848				MLST.Salmonella_enterica.11				2017-03-20T00:00:00Z		PRJNA186035	SAMN06074184	GCA_002041745.1		MZWI00000000									41	4702118	52.12	4964	4744				2014	Brazil	Brazil						Human, Homo sapiens
149539.747	Salmonella enterica subsp. enterica serovar Enteritidis strain CFSAN057852		149539	WGS	CFSAN057852				MLST.Salmonella_enterica.11				2017-03-20T00:00:00Z		PRJNA186035	SAMN06074180	GCA_002041765.1		MZWM00000000									44	4737439	52.03	5007	4781		Fecal Swab		2014	Brazil	Brazil						Human, Homo sapiens
149539.749	Salmonella enterica subsp. enterica serovar Enteritidis strain CFSAN057859		149539	WGS	CFSAN057859				MLST.Salmonella_enterica.11				2017-03-20T00:00:00Z		PRJNA186035	SAMN06074173	GCA_002041825.1		MZWR00000000									39	4700560	52.13	4956	4727		Fecal Swab		2014	Brazil	Brazil						Human, Homo sapiens
149539.752	Salmonella enterica subsp. enterica serovar Enteritidis strain CFSAN057867		149539	WGS	CFSAN057867				MLST.Salmonella_enterica.11				2017-03-20T00:00:00Z		PRJNA186035	SAMN06074216	GCA_002041905.1		MZWY00000000									40	4688866	52.14	4932	4713		Blood		2014	Brazil	Brazil						Human, Homo sapiens
149539.753	Salmonella enterica subsp. enterica serovar Enteritidis strain CFSAN057864		149539	WGS	CFSAN057864				MLST.Salmonella_enterica.11				2017-03-20T00:00:00Z		PRJNA186035	SAMN06074168	GCA_002041885.1		MZWW00000000									39	4691487	52.13	4939	4723		Blood		2014	Brazil	Brazil						Human, Homo sapiens
149539.754	Salmonella enterica subsp. enterica serovar Enteritidis strain CFSAN057868		149539	WGS	CFSAN057868				MLST.Salmonella_enterica.11				2017-03-20T00:00:00Z		PRJNA186035	SAMN06074215	GCA_002041925.1		MZWZ00000000									38	4700690	52.12	4960	4735		Fecal Swab		2014	Brazil	Brazil						Human, Homo sapiens
149539.755	Salmonella enterica subsp. enterica serovar Enteritidis strain CFSAN057870		149539	WGS	CFSAN057870				MLST.Salmonella_enterica.11				2017-03-20T00:00:00Z		PRJNA186035	SAMN06074213	GCA_002041935.1		MZXB00000000									38	4698524	52.12	4954	4730		Feces		2014	Brazil	Brazil						Human, Homo sapiens
149539.756	Salmonella enterica subsp. enterica serovar Enteritidis strain CFSAN057872		149539	WGS	CFSAN057872				MLST.Salmonella_enterica.11				2017-03-20T00:00:00Z		PRJNA186035	SAMN06074211	GCA_002041945.1		MZXC00000000									27	4694668	52.12	4938	4713		Coproculture		2014	Brazil	Brazil						Human, Homo sapiens
149539.758	Salmonella enterica subsp. enterica serovar Enteritidis strain CFSAN057875		149539	WGS	CFSAN057875				MLST.Salmonella_enterica.11				2017-03-20T00:00:00Z		PRJNA186035	SAMN06074208	GCA_002042005.1		MZXF00000000									38	4706469	52.12	4965	4737		Fecal Swab		2014	Brazil	Brazil						Human, Homo sapiens
149539.762	Salmonella enterica subsp. enterica serovar Enteritidis strain CFSAN057884		149539	WGS	CFSAN057884				MLST.Salmonella_enterica.11				2017-03-20T00:00:00Z		PRJNA186035	SAMN06074199	GCA_002042075.1		MZXK00000000									34	4863493	51.99	5193	4949				2016	Brazil	Brazil						Human, Homo sapiens
149539.786	Salmonella enterica subsp. enterica serovar Enteritidis strain CFSAN057849		149539	WGS	CFSAN057849				MLST.Salmonella_enterica.11				2017-03-20T00:00:00Z		PRJNA186035	SAMN06074183	GCA_002042565.1		MZWJ00000000									35	4700277	52.12	4946	4728		Fecal Swab		2014	Brazil	Brazil						Human, Homo sapiens
149539.787	Salmonella enterica subsp. enterica serovar Enteritidis strain CFSAN057851		149539	WGS	CFSAN057851				MLST.Salmonella_enterica.3732				2017-03-20T00:00:00Z		PRJNA186035	SAMN06074181	GCA_002042585.1		MZWL00000000									295	4896114	52.01	5363	5090		Fecal Swab		2014	Brazil	Brazil						Human, Homo sapiens
149539.789	Salmonella enterica subsp. enterica serovar Enteritidis strain CFSAN057855		149539	WGS	CFSAN057855				MLST.Salmonella_enterica.11				2017-03-20T00:00:00Z		PRJNA186035	SAMN06074177	GCA_002042625.1		MZWP00000000									35	4704208	52.12	4946	4729		Urine		2014	Brazil	Brazil						Human, Homo sapiens
149539.790	Salmonella enterica subsp. enterica serovar Enteritidis strain CFSAN057861		149539	WGS	CFSAN057861				MLST.Salmonella_enterica.11				2017-03-20T00:00:00Z		PRJNA186035	SAMN06074171	GCA_002042635.1		MZWT00000000									32	4700713	52.12	4945	4726		Blood Culture		2014	Brazil	Brazil						Human, Homo sapiens
149539.791	Salmonella enterica subsp. enterica serovar Enteritidis strain CFSAN057863		149539	WGS	CFSAN057863				MLST.Salmonella_enterica.11				2017-03-20T00:00:00Z		PRJNA186035	SAMN06074169	GCA_002042665.1		MZWV00000000									32	4731726	52.1	4972	4766		Fecal Swab		2014	Brazil	Brazil						Human, Homo sapiens
149539.793	Salmonella enterica subsp. enterica serovar Enteritidis strain CFSAN057869		149539	WGS	CFSAN057869				MLST.Salmonella_enterica.11				2017-03-20T00:00:00Z		PRJNA186035	SAMN06074214	GCA_002042685.1		MZXA00000000									34	4698269	52.12	4942	4725		Blood		2014	Brazil	Brazil						Human, Homo sapiens
149539.794	Salmonella enterica subsp. enterica serovar Enteritidis strain CFSAN057874		149539	WGS	CFSAN057874				MLST.Salmonella_enterica.11				2017-03-20T00:00:00Z		PRJNA186035	SAMN06074209	GCA_002042725.1		MZXE00000000									36	4700302	52.12	4950	4729		Fecal Swab		2014	Brazil	Brazil						Human, Homo sapiens
149539.800	Salmonella enterica subsp. enterica serovar Enteritidis strain CFSAN057697		149539	WGS	CFSAN057697				MLST.Salmonella_enterica.11				2017-03-20T00:00:00Z		PRJNA186035	SAMN06074017	GCA_002042845.1		MZQS00000000									35	4704426	52.11	4966	4736		Feces		2000	Brazil	Brazil						Human, Homo sapiens
149539.802	Salmonella enterica subsp. enterica serovar Enteritidis strain BCW_4356		149539	WGS	BCW_4356				MLST.Salmonella_enterica.10				2017-03-21T00:00:00Z		PRJNA203445	SAMN02368955	GCA_002057075.1		MYTC00000000									209	4945394	52.1	5306					2007	United States	USA: Pennsylvania						Human, Homo sapiens
149539.803	Salmonella enterica subsp. enterica serovar Enteritidis strain BCW_3418		149539	WGS	BCW_3418				MLST.Salmonella_enterica.11				2017-03-22T00:00:00Z		PRJNA203445	SAMN02368393	GCA_002060155.1		MXSP00000000									38	4701794	52.13	4751			Egg house		2004	United States	United States						Chicken, Gallus gallus
149539.804	Salmonella enterica subsp. enterica serovar Enteritidis strain NCTR-SF068		149539	WGS	NCTR-SF068								2017-03-22T00:00:00Z		PRJNA203445	SAMN02368391	GCA_002060205.1		MXSR00000000									602	5506392	51.46	6097			Retail Carcass		2009	United States	USA: Arkansas						Chicken, Gallus gallus
149539.805	Salmonella enterica subsp. enterica serovar Enteritidis strain BCW_3417		149539	WGS	BCW_3417				MLST.Salmonella_enterica.11				2017-03-22T00:00:00Z		PRJNA203445	SAMN02368392	GCA_002061465.1		MXSQ00000000									40	4697833	52.13	4750			Egg house		2004	United States	United States						Chicken, Gallus gallus
149539.809	Salmonella enterica subsp. enterica serovar Enteritidis strain BCW_2687		149539	WGS	BCW_2687				MLST.Salmonella_enterica.11				2017-03-22T00:00:00Z		PRJNA203445	SAMN02368565	GCA_002065685.1		MYCV00000000									53	4699274	52.13	4772			chicken		2011	Iran	Iran						Chicken, Gallus gallus
149539.810	Salmonella enterica subsp. enterica serovar Enteritidis strain BCW_2682		149539	WGS	BCW_2682				MLST.Salmonella_enterica.11				2017-03-22T00:00:00Z		PRJNA203445	SAMN02368561	GCA_002065725.1		MYCZ00000000									36	4805531	52.07	4879			Chicken meat		2006	Turkey	Turkey						Chicken, Gallus gallus
149539.811	Salmonella enterica subsp. enterica serovar Enteritidis strain BCW_2686		149539	WGS	BCW_2686				MLST.Salmonella_enterica.745				2017-03-22T00:00:00Z		PRJNA203445	SAMN02368564	GCA_002065735.1		MYCW00000000									67	4866604	52.2	4959			Human Blood		2009	Nigeria	Nigeria						Human, Homo sapiens
149539.812	Salmonella enterica subsp. enterica serovar Enteritidis strain BCW_2680		149539	WGS	BCW_2680				MLST.Salmonella_enterica.11				2017-03-22T00:00:00Z		PRJNA203445	SAMN02368559	GCA_002065775.1		MYDB00000000									44	4750564	52.13	4823			Human		2002	Taiwan	Taiwan						Human, Homo sapiens
149539.815	Salmonella enterica subsp. enterica serovar Enteritidis strain SAL3369		149539	WGS	SAL3369								2017-03-22T00:00:00Z		PRJNA203445	SAMN02368131	GCA_002066415.1		MYFC00000000									992	4685068	52.08	5645			chicken		2006								Chicken, Gallus gallus
149539.816	Salmonella enterica subsp. enterica serovar Enteritidis strain BCW_2685		149539	WGS	BCW_2685				MLST.Salmonella_enterica.11				2017-03-22T00:00:00Z		PRJNA203445	SAMN02368563	GCA_002066435.1		MYCX00000000									42	4702025	52.14	4765			Human		2009	Mauritius	Mauritius						Human, Homo sapiens
149539.817	Salmonella enterica subsp. enterica serovar Enteritidis strain BCW_2684		149539	WGS	BCW_2684				MLST.Salmonella_enterica.11				2017-03-22T00:00:00Z		PRJNA203445	SAMN02368562	GCA_002066495.1		MYCY00000000									35	4692711	52.14	4754			Human		2009	Denmark	Denmark						Human, Homo sapiens
149539.818	Salmonella enterica subsp. enterica serovar Enteritidis strain BCW_2681		149539	WGS	BCW_2681				MLST.Salmonella_enterica.11				2017-03-22T00:00:00Z		PRJNA203445	SAMN02368560	GCA_002066535.1		MYDA00000000									69	4790998	52.24	4905			Human		2005	Congo	Republic of the Congo						Human, Homo sapiens
149539.819	Salmonella enterica subsp. enterica serovar Enteritidis strain CFSAN057866		149539	WGS	CFSAN057866				MLST.Salmonella_enterica.11				2017-04-03T00:00:00Z		PRJNA186035	SAMN06074217	GCA_002076975.1		NBNA00000000									41	4691199	52.13	4754			Wound Secretion		2014	Brazil	Brazil						Human, Homo sapiens
149539.857	Salmonella enterica subsp. enterica serovar Enteritidis strain 15-00488		149539	WGS	15-00488	Enteritidis			MLST.Salmonella_enterica.11				2017-08-31T00:00:00Z		PRJNA397891	SAMN07490818	GCA_002284635.1		NQNX00000000		university of minnesota		Illumina HiSeq	60.0x	A5 v. AUG-2017			14	4699188	52.14	4922	4736				2017-04-20	United States	USA: Alabama						Chicken, Gallus gallus			gastroenteritis
149539.880	Salmonella enterica subsp. enterica serovar Enteritidis strain 16-03217		149539	WGS	16-03217	Enteritidis			MLST.Salmonella_enterica.11				2017-10-11T00:00:00Z		PRJNA397891	SAMN07495777	GCA_002528945.1		NQUZ01000000		university of minnesota		Illumina HiSeq	183.0x	other v. AUG-2017			21	4771079	51.93	5059	4851				2017-04-20	United States	USA: Wisconsin						Chicken, Gallus gallus			gastroenteritis
149539.881	Salmonella enterica subsp. enterica serovar Enteritidis strain 2016101075		149539	WGS	2016101075	Enteritidis			MLST.Salmonella_enterica.1976				2017-10-11T00:00:00Z		PRJNA397891	SAMN07495778	GCA_002528955.1		NQVA01000000		university of minnesota		Illumina HiSeq	75.0x	A5 v. AUG-2017			15	4700699	52.14	4923	4737		blood		2017-04-20	United States	USA: Minnesota						Human, Homo sapiens			blood infection
149539.882	Salmonella enterica subsp. enterica serovar Enteritidis strain 2011007870		149539	WGS	2011007870	Enteritidis			MLST.Salmonella_enterica.11				2017-10-11T00:00:00Z		PRJNA397891	SAMN07495779	GCA_002529025.1		NQVB01000000		university of minnesota		Illumina HiSeq	146.0x	A5 v. AUG-2017			18	4698250	52.14	4934	4740		stool		2017-04-20	United States	USA: Minnesota						Human, Homo sapiens			gastrointestinal
696865.3	Salmonella enterica subsp. enterica serovar Enteritidis str. SE10	Salmonella enterica subsp. enterica serovar Enteritidis str. SE10	696865	WGS	SE10	serovar Enteritidis			MLST.Salmonella_enterica.11				2013-02-01T00:00:00Z	23383127	PRJNA41919	SAMN01041177	GCA_000335855.1	SRR518774	AHUN00000000	-	FDA	WGS	454	12.5x	Newbler v. 2.6			168	4689836	51.9	4755	4550		chicken ovary		2010	United States	USA: Maine						Chicken, Gallus gallus
696866.4	Salmonella enterica subsp. enterica serovar Enteritidis str. 13-1	Salmonella enterica subsp. enterica serovar Enteritidis str. 13-1	696866	WGS	13-1	serovar Enteritidis							2013-02-01T00:00:00Z	23383127	PRJNA41931	SAMN01041082	GCA_000335895.1	SRR518833	AHUQ00000000	-	FDA	WGS	454	16.4x	Newbler v. 2.6			68	4727159	52.1	4773	4535		chicken		2010	United States	USA: Georgia						Chicken, Gallus gallus
696869.3	Salmonella enterica subsp. enterica serovar Enteritidis str. 436	Salmonella enterica subsp. enterica serovar Enteritidis str. 436	696869	WGS	436	serovar Enteritidis							2013-02-01T00:00:00Z	23383127	PRJNA41921	SAMN01041092	GCA_000336095.1	SRR518775	AHUO00000000	-	FDA	WGS	454	8.7x	Newbler v. 2.6			918	4626002	52.1	4852	5069		chicken liver		2010	United Kingdom	Scotland						Chicken, Gallus gallus
882872.3	Salmonella enterica subsp. enterica serovar Enteritidis str. CDC_2010K_1882	Salmonella enterica subsp. enterica serovar Enteritidis str. CDC_2010K_1882	882872	WGS	CDC_2010K_1882	serovar Enteritidis			MLST.Salmonella_enterica.11				2012-12-31T00:00:00Z	23383127	PRJNA51991	SAMN01041156	GCA_000329045.1	SRR518798	ALFG00000000	-	FDA	WGS	454	25.4x				40	4731526	52.03	4764	4516		clinical		2010	United States	USA: Colorado						Human, Homo sapiens
882875.3	Salmonella enterica subsp. enterica serovar Enteritidis str. CDC_2010K_1566	Salmonella enterica subsp. enterica serovar Enteritidis str. CDC_2010K_1566	882875	WGS	CDC_2010K_1566	serovar Enteritidis			MLST.Salmonella_enterica.11				2012-12-31T00:00:00Z	23383127	PRJNA51997	SAMN01041160	GCA_000329105.1	SRR518830	ALFJ00000000	-	FDA	WGS	454	25.5x				42	4690909	52.14	4715	4471		clinical		2010	United States	USA: Minnesota						Human, Homo sapiens
882876.3	Salmonella enterica subsp. enterica serovar Enteritidis str. CDC_2010K_1580	Salmonella enterica subsp. enterica serovar Enteritidis str. CDC_2010K_1580	882876	WGS	CDC_2010K_1580	serovar Enteritidis			MLST.Salmonella_enterica.11				2012-12-31T00:00:00Z	23383127	PRJNA51999	SAMN01041162	GCA_000329125.1	SRR518748	ALFK00000000	-	FDA	WGS	454	24.6x				37	4692035	52.14	4723	4466		clinical		2010	United States	USA: Minnesota						Human, Homo sapiens
882877.3	Salmonella enterica subsp. enterica serovar Enteritidis str. CDC_2010K_1543	Salmonella enterica subsp. enterica serovar Enteritidis str. CDC_2010K_1543	882877	WGS	CDC_2010K_1543	serovar Enteritidis			MLST.Salmonella_enterica.11				2012-12-31T00:00:00Z	23383127	PRJNA52001	SAMN01041149	GCA_000329145.1	SRR518749	ALFL00000000	-	FDA	WGS	454	24.5x				37	4691634	52.13	4699	4462		clinical		2010	United States	USA: California						Human, Homo sapiens
882879.3	Salmonella enterica subsp. enterica serovar Enteritidis str. CDC_2010K_1810	Salmonella enterica subsp. enterica serovar Enteritidis str. CDC_2010K_1810	882879	WGS	CDC_2010K_1810	serovar Enteritidis			MLST.Salmonella_enterica.11				2012-12-31T00:00:00Z	23383127	PRJNA52005	SAMN01041185	GCA_000329185.1	SRR518750	ALFN00000000	-	FDA	WGS	454	22.1x				60	4729531	52.03	4765	4518		clinical		2010	United States	USA: Texas						Human, Homo sapiens
885380.3	Salmonella enterica subsp. enterica serovar Enteritidis str. CDC_2010K_1558	Salmonella enterica subsp. enterica serovar Enteritidis str. CDC_2010K_1558	885380	WGS	CDC_2010K_1558	serovar Enteritidis			MLST.Salmonella_enterica.11				2012-12-31T00:00:00Z	23383127	PRJNA52371	SAMN01041157	GCA_000329205.1	SRR518807	ALFO00000000	-	FDA	WGS	454	24.0x				40	4733167	52.03	4771	4528		clinical		2010	United States	USA: Iowa						Human, Homo sapiens
885381.3	Salmonella enterica subsp. enterica serovar Enteritidis str. CDC_2010K_1018	Salmonella enterica subsp. enterica serovar Enteritidis str. CDC_2010K_1018	885381	WGS	CDC_2010K_1018	serovar Enteritidis			MLST.Salmonella_enterica.11				2012-12-31T00:00:00Z	23383127	PRJNA52373	SAMN01041164	GCA_000329225.1	SRR518778	ALFP00000000	-	FDA	WGS	454	28.0x				35	4693987	52.14	4719	4468		clinical		2010	United States	USA: North Carolina						Human, Homo sapiens
885383.3	Salmonella enterica subsp. enterica serovar Enteritidis str. CDC_2010K_1729	Salmonella enterica subsp. enterica serovar Enteritidis str. CDC_2010K_1729	885383	WGS	CDC_2010K_1729	serovar Enteritidis			MLST.Salmonella_enterica.11				2012-12-31T00:00:00Z	23383127	PRJNA52377	SAMN01041167	GCA_000329265.1	SRR518779	ALFR00000000	-	FDA	WGS	454	26.3x				34	4733964	52.03	4758	4514		clinical		2010	United States	USA: Nevada						Human, Homo sapiens
885384.3	Salmonella enterica subsp. enterica serovar Enteritidis str. CDC_2010K_0895	Salmonella enterica subsp. enterica serovar Enteritidis str. CDC_2010K_0895	885384	WGS	CDC_2010K_0895	serovar Enteritidis			MLST.Salmonella_enterica.11				2012-12-31T00:00:00Z	23383127	PRJNA52379	SAMN01041168	GCA_000329285.1	SRR518837	ALFS00000000	-	FDA	WGS	454	21.2x				42	4731669	52.03	4779	4531		clinical		2010	United States	USA: Ohio						Human, Homo sapiens
885386.3	Salmonella enterica subsp. enterica serovar Enteritidis str. CDC_2010K_1457	Salmonella enterica subsp. enterica serovar Enteritidis str. CDC_2010K_1457	885386	WGS	CDC_2010K_1457	serovar Enteritidis			MLST.Salmonella_enterica.11				2012-12-31T00:00:00Z	23383127	PRJNA52383	SAMN01041173	GCA_000329325.1	SRR518855	ALFU00000000	-	FDA	WGS	454	23.0x				31	4693937	52.14	4715	4466		clinical		2010	United States	USA: Pensylvania						Human, Homo sapiens
885387.3	Salmonella enterica subsp. enterica serovar Enteritidis str. CDC_2010K_1747	Salmonella enterica subsp. enterica serovar Enteritidis str. CDC_2010K_1747	885387	WGS	CDC_2010K_1747	serovar Enteritidis			MLST.Salmonella_enterica.11				2012-12-31T00:00:00Z	23383127	PRJNA52385	SAMN01041188	GCA_000329345.1	SRR518838	ALFV00000000	-	FDA	WGS	454	22.5x				44	4732226	52.03	4761	4516		clinical		2010	United States	USA: Wisconsin						Human, Homo sapiens
886715.3	Salmonella enterica subsp. enterica serovar Enteritidis str. CDC_2010K_0968	Salmonella enterica subsp. enterica serovar Enteritidis str. CDC_2010K_0968	886715	WGS	CDC_2010K_0968	serovar Enteritidis			MLST.Salmonella_enterica.11				2012-12-31T00:00:00Z	23383127	PRJNA52491	SAMN01041170	GCA_000329365.2		ALFW00000000	NZ_CP007528.1,NZ_CP007529.1	FDA	WGS	454	22.8x				46	4733657	52.03	4768	4519		clinical		2010	United States	USA: Ohio						Human, Homo sapiens
886716.3	Salmonella enterica subsp. enterica serovar Enteritidis str. CDC_2010K_1444	Salmonella enterica subsp. enterica serovar Enteritidis str. CDC_2010K_1444	886716	WGS	CDC_2010K_1444	serovar Enteritidis			MLST.Salmonella_enterica.11				2012-12-31T00:00:00Z	23383127	PRJNA52495	SAMN01041152	GCA_000329385.1	SRR518827	ALFX00000000	-	FDA	WGS	454	22.1x				46	4732008	52.03	4773	4520		clinical		2001	United States	USA: California						Human, Homo sapiens
886717.3	Salmonella enterica subsp. enterica serovar Enteritidis str. CDC_2010K_1445	Salmonella enterica subsp. enterica serovar Enteritidis str. CDC_2010K_1445	886717	WGS	CDC_2010K_1445	serovar Enteritidis			MLST.Salmonella_enterica.11				2012-12-31T00:00:00Z	23383127	PRJNA52497	SAMN01041151	GCA_000329405.1	SRR518781	ALFY00000000	-	FDA	WGS	454	21.8x				43	4692672	52.14	4713	4462		clinical		2010	United States	USA: California						Human, Homo sapiens
886718.3	Salmonella enterica subsp. enterica serovar Enteritidis str. CDC_2010K_1559	Salmonella enterica subsp. enterica serovar Enteritidis str. CDC_2010K_1559	886718	WGS	CDC_2010K_1559	serovar Enteritidis			MLST.Salmonella_enterica.11				2012-12-31T00:00:00Z	23383127	PRJNA52499	SAMN01041158	GCA_000329425.1	SRR518809	ALFZ00000000	-	FDA	WGS	454	18.5x				65	4725474	52.06	4750	4512		clinical		2010	United States	USA: Iowa						Human, Homo sapiens
886719.3	Salmonella enterica subsp. enterica serovar Enteritidis str. CDC_2010K_1565	Salmonella enterica subsp. enterica serovar Enteritidis str. CDC_2010K_1565	886719	WGS	CDC_2010K_1565	serovar Enteritidis			MLST.Salmonella_enterica.11				2012-12-31T00:00:00Z	23383127	PRJNA52501	SAMN01041159	GCA_000329445.1	SRR518766	ALGA00000000	-	FDA	WGS	454	20.5x				64	4689094	52.15	4709	4477		clinical		2010	United States	USA: Minnesota						Human, Homo sapiens
886720.3	Salmonella enterica subsp. enterica serovar Enteritidis str. CDC_2010K_1795	Salmonella enterica subsp. enterica serovar Enteritidis str. CDC_2010K_1795	886720	WGS	CDC_2010K_1795	serovar Enteritidis			MLST.Salmonella_enterica.11				2012-12-31T00:00:00Z	23383127	PRJNA52519	SAMN01041183	GCA_000329625.1	SRR518752	ALGJ00000000	-	FDA	WGS	454	20.5x				47	4689856	52.13	4720	4459		clinical		2010	United States	USA: Tennessee						Human, Homo sapiens
886721.3	Salmonella enterica subsp. enterica serovar Enteritidis str. CDC_2010K_1808	Salmonella enterica subsp. enterica serovar Enteritidis str. CDC_2010K_1808	886721	WGS	CDC_2010K_1808	serovar Enteritidis			MLST.Salmonella_enterica.11				2012-12-31T00:00:00Z	23383127	PRJNA52503	SAMN01041184	GCA_000329465.1	SRR518751	ALGB00000000	-	FDA	WGS	454	22.4x				65	4731150	52.04	4781	4520		clinical		2010	United States	USA: Texas						Human, Homo sapiens
886722.3	Salmonella enterica subsp. enterica serovar Enteritidis str. CDC_2010K_1811	Salmonella enterica subsp. enterica serovar Enteritidis str. CDC_2010K_1811	886722	WGS	CDC_2010K_1811	serovar Enteritidis			MLST.Salmonella_enterica.11				2012-12-31T00:00:00Z	23383127	PRJNA52505	SAMN01041186	GCA_000329485.1	SRR518772	ALGC00000000	-	FDA	WGS	454	23.7x				57	4730726	52.04	4762	4512		clinical		2010	United States	USA: Texas						Human, Homo sapiens
886723.3	Salmonella enterica subsp. enterica serovar Enteritidis str. CDC_2010K_0956	Salmonella enterica subsp. enterica serovar Enteritidis str. CDC_2010K_0956	886723	WGS	CDC_2010K_0956	serovar Enteritidis			MLST.Salmonella_enterica.11				2012-12-31T00:00:00Z	23383127	PRJNA52507	SAMN01041169	GCA_000329505.1	SRR518935,SRR518936	ALGD00000000	-	FDA	WGS	454	24.3x				59	4731686	52.05	4756	4526		clinical		2010	United States	USA: Ohio						Human, Homo sapiens
886724.3	Salmonella enterica subsp. enterica serovar Enteritidis str. CDC_2010K_1455	Salmonella enterica subsp. enterica serovar Enteritidis str. CDC_2010K_1455	886724	WGS	CDC_2010K_1455	serovar Enteritidis			MLST.Salmonella_enterica.11				2012-12-31T00:00:00Z	23383127	PRJNA52509	SAMN01041172	GCA_000329525.1	SRR518782	ALGE00000000	-	FDA	WGS	454	24.2x				44	4695551	52.14	4727	4469		clinical		2010	United States	USA: Pensylvania						Human, Homo sapiens
886725.3	Salmonella enterica subsp. enterica serovar Enteritidis str. CDC_2010K_1575	Salmonella enterica subsp. enterica serovar Enteritidis str. CDC_2010K_1575	886725	WGS	CDC_2010K_1575	serovar Enteritidis			MLST.Salmonella_enterica.11				2012-12-31T00:00:00Z	23383127	PRJNA52511	SAMN01041161	GCA_000329545.1	SRR518831	ALGF00000000	-	FDA	WGS	454	22.5x				51	4690865	52.15	4712	4462		clinical		2010	United States	USA: Minnesota						Human, Homo sapiens
886727.3	Salmonella enterica subsp. enterica serovar Enteritidis str. CDC_2010K_1745	Salmonella enterica subsp. enterica serovar Enteritidis str. CDC_2010K_1745	886727	WGS	CDC_2010K_1745	serovar Enteritidis			MLST.Salmonella_enterica.11				2012-12-31T00:00:00Z	23383127	PRJNA52515	SAMN01041187	GCA_000329585.1	SRR518810	ALGH00000000	-	FDA	WGS	454	19.9x				53	4730453	52.03	4777	4517		clinical		2010	United States	USA: Wisconsin						Human, Homo sapiens
886728.3	Salmonella enterica subsp. enterica serovar Enteritidis str. CDC_2010K_1791	Salmonella enterica subsp. enterica serovar Enteritidis str. CDC_2010K_1791	886728	WGS	CDC_2010K_1791	serovar Enteritidis			MLST.Salmonella_enterica.11				2012-12-31T00:00:00Z	23383127	PRJNA52517	SAMN01041182	GCA_000329605.1	SRR518839	ALGI00000000	-	FDA	WGS	454	23.1x				40	4693532	52.14	4723	4471		clinical		2010	United States	USA: Tennessee						Human, Homo sapiens
925127.3	Salmonella enterica subsp. enterica serovar Enteritidis str. CVM_N202	Salmonella enterica subsp. enterica serovar Enteritidis str. CVM_N202	925127	WGS	CVM_N202	serovar Enteritidis			MLST.Salmonella_enterica.11				2012-12-31T00:00:00Z	23383127	PRJNA59989	SAMN01041163	GCA_000329805.1	SRR518828	ALGS00000000	-	FDA	WGS	454	19.2x				44	4695360	52.14	4740	4471		chicken		2004	United States							Chicken, Gallus gallus
984212.3	Salmonella enterica subsp. enterica serovar Enteritidis str. 17927	Salmonella enterica subsp. enterica serovar Enteritidis str. 17927	984212	WGS	17927	serovar Enteritidis			MLST.Salmonella_enterica.11				2012-12-31T00:00:00Z	23383127	PRJNA62793	SAMN01041084	GCA_000329985.1	SRR518792	ALHB00000000	-	FDA	WGS	454	18.5x				91	4687875	52.13	4708	4494		clinical		2001	United States	USA: Iowa						Human, Homo sapiens
984214.3	Salmonella enterica subsp. enterica serovar Enteritidis str. 22558	Salmonella enterica subsp. enterica serovar Enteritidis str. 22558	984214	WGS	22558	serovar Enteritidis			MLST.Salmonella_enterica.11				2012-12-31T00:00:00Z	23383127	PRJNA62797	SAMN01041088	GCA_000330025.1	SRR518758	ALHD00000000	-	FDA	WGS	454	14.8x				297	4629940	52.16	5303	4511		clinical		2001	United States	USA: Iowa						Human, Homo sapiens
[truncated: 23 more columns]
